# Supplementary material for: Biomechanical evaluation of the influence of posterolateral corner structures on cruciate ligaments forces during simulated gait and squatting
Source: PLoS One. 2019 Apr 4;14(4):e0214496. doi: 10.1371/journal.pone.0214496 (PMC6448852; doi:10.1371/journal.pone.0214496)
Supplement: S1 Data — (XLSX) [file pone.0214496.s002.xlsx]

## Sheet: aACL_Gait
KSH							KKM
	Intact	LCL Cut	PFL Cut	PT Cut	ALL Cut			Intact	LCL Cut	PFL Cut	PT Cut	ALL Cut			Intact0	NLCL0	NPFL0	NPT0	NALL0	Intact1	NLCL1	NPFL1	NPT1	NALL1	Intact2	NLCL2	NPFL2	NPT2	NALL2	Intact3	NLCL3	NPFL3	NPT3	NALL3
0	0	0	0	0	0		0	4.724	5.38536	4.79486	5.52708	5.62156			0	0	0	0	0	98.1378	111.72	99.1781	114.085	116.372	87.4073	99.5045	88.3338	101.611	103.648	81.6508	92.9513	82.5163	94.919	96.8215
0.1	98.1378	111.72	99.1781	114.085	116.372		0.1	19.819	22.5937	20.1163	23.1883	23.5846			4.724	5.38536	4.79486	5.52708	5.62156	19.819	22.5937	20.1163	23.1883	23.5846	104.426	119.046	105.992	122.178	124.267	123.692	141.009	125.547	144.72	147.194
0.2	87.4073	99.5045	88.3338	101.611	103.648		0.2	104.426	119.046	105.992	122.178	124.267			0.744716	0.856424	0.759611	0.865733	0.883085	92.7132	106.62	94.5674	107.779	109.939	183.403	210.914	187.071	213.206	217.48	175.663	202.012	179.176	204.208	208.301
0.3	81.6508	92.9513	82.5163	94.919	96.8215		0.3	123.692	141.009	125.547	144.72	147.194			7.1647	8.2394	7.23635	8.41852	8.56182	113.773	130.839	114.911	133.684	135.959	206.026	236.929	208.086	242.08	246.201	95.6179	109.961	96.5741	112.351	114.263
0.4	115.6	131.6	116.826	134.386	137.079		0.4	71.513	81.5248	72.5857	83.6702	85.1005			0.185382	0.210372	1.19538	0.216897	0.220605	120.276	136.489	121.286	140.723	143.129	148.367	168.367	149.377	173.59	176.557	48.8778	55.4665	49.8878	57.187	58.1645
0.5	6	6.8304	6.0636	6.975	7.1148		0.5	3.36504	3.83614	3.41551	3.93709	4.00439
0.6	6	6.8304	6.0636	6.975	7.1148		0.6	67.7032	77.1816	68.7187	79.2127	80.5668
0.7	60.2467	68.5849	60.8853	70.0368	71.4406		0.7	44.2238	50.4152	44.8872	51.7419	52.6264			Intact4	NLCL4	NPFL4	NPT4	NALL4	Intact5	NLCL5	NPFL5	NPT5	NALL5	Intact6	NLCL6	NPFL6	NPT6	NALL6	Intact7	NLCL7	NPFL7	NPT7	NALL7
0.8	170.366	193.944	172.171	198.05	202.019		0.8	58.7094	66.9287	59.59	68.69	69.8642			115.6	131.6	116.826	134.386	137.079	6	6.8304	6.0636	6.975	7.1148	6	6.8304	6.0636	6.975	7.1148	60.2467	68.5849	60.8853	70.0368	71.4406
0.9	145.323	165.435	146.863	168.938	172.324		0.9	15.6845	17.8803	15.9197	18.3508	18.6645			71.513	81.5248	72.5857	83.6702	85.1005	3.36504	3.83614	3.41551	3.93709	4.00439	67.7032	77.1816	68.7187	79.2127	80.5668	44.2238	50.4152	44.8872	51.7419	52.6264
1	25.731	29.2922	26.0037	29.9123	30.5118		1	4.21881	4.80944	4.28209	4.93601	5.02038			189.29	217.684	193.076	220.05	224.46	0	0	0	0	0	248.878	286.21	253.855	289.321	295.119	220.584	253.672	224.996	256.429	261.569
															90.6822	104.285	91.5891	106.552	108.365	14.9545	17.1976	15.104	17.5715	17.8706	204.409	235.071	206.454	240.181	244.269	226.69	260.693	228.957	266.361	270.894
															76.627	86.9563	77.637	89.6536	91.1861	25.0335	28.408	26.0435	29.2892	29.7898	0.397226	0.450772	1.40723	0.464754	0.472699	100.045	113.531	101.055	117.052	119.053
KTH							MCH
	Intact	LCL Cut	PFL Cut	PT Cut	ALL Cut			Intact	LCL Cut	PFL Cut	PT Cut	ALL Cut
0	0.744716	0.856424	0.759611	0.865733	0.883085		0	7.1647	8.2394	7.23635	8.41852	8.56182			Intact8	NLCL8	NPFL8	NPT8	NALL8	Intact9	NLCL9	NPFL9	NPT9	NALL9	Intact10	NLCL10	NPFL10	NPT10	NALL10
0.1	92.7132	106.62	94.5674	107.779	109.939		0.1	113.773	130.839	114.911	133.684	135.959			170.366	193.944	172.171	198.05	202.019	145.323	165.435	146.863	168.938	172.324	25.731	29.2922	26.0037	29.9123	30.5118
0.2	183.403	210.914	187.071	213.206	217.48		0.2	206.026	236.929	208.086	242.08	246.201			58.7094	66.9287	59.59	68.69	69.8642	15.6845	17.8803	15.9197	18.3508	18.6645	4.21881	4.80944	4.28209	4.93601	5.02038
0.3	175.663	202.012	179.176	204.208	208.301		0.3	95.6179	109.961	96.5741	112.351	114.263			9.04501	10.4018	9.22591	10.5148	10.7256	26.6615	30.6607	27.1947	30.994	31.6152	0	0	0	0	0
0.4	189.29	217.684	193.076	220.05	224.46		0.4	90.6822	104.285	91.5891	106.552	108.365			135.016	155.268	136.366	158.644	161.344	62.2906	71.6342	62.9135	73.1915	74.4373	54.404	62.5646	54.948	63.9247	65.0128
0.5	0	0	0	0	0		0.5	14.9545	17.1976	15.104	17.5715	17.8706			15.0633	17.0938	16.0733	17.624	17.9253	0.609	0.691093	1.619	0.71253	0.72471	1.18539	1.34518	2.19539	1.3869	1.41061
0.6	248.878	286.21	253.855	289.321	295.119		0.6	204.409	235.071	206.454	240.181	244.269
0.7	220.584	253.672	224.996	256.429	261.569		0.7	226.69	260.693	228.957	266.361	270.894			Statistical test (with Intact)
0.8	9.04501	10.4018	9.22591	10.5148	10.7256		0.8	135.016	155.268	136.366	158.644	161.344				NLCL	NPFL	NPT	NALL
0.9	26.6615	30.6607	27.1947	30.994	31.6152		0.9	62.2906	71.6342	62.9135	73.1915	74.4373			0	0.324	0.324	0.084	0.012
1	0	0	0	0	0		1	54.404	62.5646	54.948	63.9247	65.0128			1	0.092	0.317	0.009	0
															2	0.092	0.317	0.009	0
															3	0.092	0.317	0.009	0
NJH							Mean_Change								4	0.092	0.317	0.009	0
	Intact	LCL Cut	PFL Cut	PT Cut	ALL Cut			Intact	LCL Cut	PFL Cut	PT Cut	ALL Cut			5	0.22	0.424	0.048	0.004
0	0.185382	0.210372	1.19538	0.216897	0.220605		0	2.56376	0.374552	0.23348	0.441887	0.493653			6	0.144	0.144	0.015	0
0.1	120.276	136.489	121.286	140.723	143.129		0.1	88.9439	12.7086	1.06791	14.948	16.8528			7	0.092	0.317	0.009	0
0.2	148.367	168.367	149.377	173.59	176.557		0.2	145.926	21.0262	1.84625	24.6072	27.7045			8	0.092	0.317	0.009	0
0.3	48.8778	55.4665	49.8878	57.187	58.1645		0.3	105.1	15.1796	1.64006	17.5767	19.8485			9	0.144	0.144	0.015	0
0.4	76.627	86.9563	77.637	89.6536	91.1861		0.4	108.743	15.6672	1.60014	18.1196	20.4957			10	0.324	0.324	0.084	0.012
0.5	25.0335	28.408	26.0435	29.2892	29.7898		0.5	9.8706	1.38384	0.254724	1.68396	1.88533
0.6	0.397226	0.450772	1.40723	0.464754	0.472699		0.6	105.478	15.6711	1.82216	17.7533	20.031
0.7	100.045	113.531	101.055	117.052	119.053		0.7	130.358	19.0213	1.79811	21.9663	24.7588
0.8	15.0633	17.0938	16.0733	17.624	17.9253		0.8	77.6399	11.0875	1.04552	13.0647	14.7359
0.9	0.609	0.691093	1.619	0.71253	0.72471		0.9	50.1137	7.14668	0.788365	8.32364	9.43942
1	1.18539	1.34518	2.19539	1.3869	1.41061		1	17.1078	2.49444	0.378014	2.92414	3.28328
Mean							SD_Change							SD							SE (Standard Error)
	Intact	LCL Cut	PFL Cut	PT Cut	ALL Cut			Intact	LCL Cut	PFL Cut	PT Cut	ALL Cut			Intact	LCL Cut	PFL Cut	PT Cut	ALL Cut			Intact	LCL Cut	PFL Cut	PT Cut	ALL Cut
0	2.56376	2.93831	2.79724	3.00565	3.05741		0	3.21612	0.475406	0.43529	0.56043	0.624393		0	3.21612	3.69118	3.09187	3.77648	3.84045		0	0.643224	0.738236	0.618374	0.755295	0.76809
0.1	88.9439	101.653	90.0118	103.892	105.797		0.1	40.2343	5.74787	0.552541	6.89101	7.70971		0.1	40.2343	45.9397	40.5839	47.1068	47.9356		0.1	8.04686	9.18794	8.11678	9.42135	9.58711
0.2	145.926	166.952	147.772	170.533	173.63		0.2	50.4211	8.08453	1.11673	8.85489	9.86931		0.2	50.4211	58.4715	51.1449	59.2405	60.2746		0.2	10.0842	11.6943	10.229	11.8481	12.0549
0.3	105.1	120.28	106.74	122.677	124.949		0.3	47.7636	7.39736	1.12025	7.70352	8.82889		0.3	47.7636	55.1451	48.7929	55.4509	56.5858		0.3	9.55273	11.029	9.75858	11.0902	11.3172
0.4	108.743	124.41	110.343	126.862	129.238		0.4	48.1626	7.53009	1.22727	7.52937	8.7633		0.4	48.1626	55.6745	49.3299	55.6845	56.9221		0.4	9.63253	11.1349	9.86599	11.1369	11.3844
0.5	9.8706	11.2544	10.1253	11.5546	11.7559		0.5	10.1303	1.39245	0.425627	1.73631	1.93688		0.5	10.1303	11.5199	10.5145	11.8662	12.0669		0.5	2.02606	2.30398	2.10289	2.37324	2.41338
0.6	105.478	121.149	107.3	123.231	125.509		0.6	114.8	17.2945	1.89793	19.1882	21.7232		0.6	114.8	132.092	116.469	133.966	136.513		0.6	22.9599	26.4184	23.2939	26.7932	27.3025
0.7	130.358	149.379	132.156	152.324	155.117		0.7	87.5703	13.525	1.60497	14.8969	16.7781		0.7	87.5703	101.087	88.9555	102.438	104.335		0.7	17.5141	20.2175	17.7911	20.4876	20.867
0.8	77.6399	88.7274	78.6854	90.7045	92.3757		0.8	72.2315	10.3073	0.601448	12.0375	13.646		0.8	72.2315	82.5223	72.7603	84.2535	85.8702		0.8	14.4463	16.5045	14.5521	16.8507	17.174
0.9	50.1137	57.2603	50.902	58.4373	59.5531		0.9	57.8773	8.0198	0.503264	9.43359	10.7763		0.9	57.8773	65.8917	58.2396	67.3057	68.6512		0.9	11.5755	13.1783	11.6479	13.4611	13.7302
1	17.1078	19.6023	17.4858	20.032	20.3911		1	23.3329	3.48355	0.412311	4.05983	4.5331		1	23.3329	26.8144	23.398	27.3907	27.865		1	4.66657	5.36288	4.6796	5.47814	5.573

## Sheet: pACL_Gait
KSH							KKM
	Intact	LCL Cut	PFL Cut	PT Cut	ALL Cut			Intact	LCL Cut	PFL Cut	PT Cut	ALL Cut			Intact0	NLCL0	NPFL0	NPT0	NALL0	Intact1	NLCL1	NPFL1	NPT1	NALL1	Intact2	NLCL2	NPFL2	NPT2	NALL2	Intact3	NLCL3	NPFL3	NPT3	NALL3
0	1.50137	1.37642	1.51953	1.38135	1.40082		0	2.52417	2.29934	2.56204	2.33933	2.37932			1.50137	1.37642	1.51953	1.38135	1.40082	140.044	128.39	141.739	128.849	130.665	105.113	104.077	106.385	104.45	105.922	75.1353	86.9607	76.0444	87.272	88.5019
0.1	140.044	128.39	141.739	128.849	130.665		0.1	114.639	104.428	116.358	106.244	108.06			2.52417	2.29934	2.56204	2.33933	2.37932	114.639	104.428	116.358	106.244	108.06	121.799	110.95	123.626	112.88	114.809	116.83	116.191	118.582	118.212	120.233
0.2	105.113	104.077	106.385	104.45	105.922		0.2	121.799	110.95	123.626	112.88	114.809			16.8874	15.3257	17.0917	15.537	15.7564	35.289	32.0255	35.716	32.4672	32.9256	329.285	298.833	333.269	302.954	307.232	258.269	261.03	261.394	264.629	268.366
0.3	75.1353	86.9607	76.0444	87.272	88.5019		0.3	116.83	116.191	118.582	118.212	120.233			220.594	194.537	223.462	197.95	203.069	159.462	140.626	161.535	143.093	146.793	280.1	247.013	283.741	251.347	257.847	208.522	202.387	211.232	205.938	211.264
0.4	115.712	133.924	117.112	134.404	136.298		0.4	105.582	121.419	107.165	123.53	125.642			3.54698	3.23104	3.61792	3.28724	3.34343	89.2334	81.2852	91.0181	82.6989	84.1126	138.485	126.15	141.255	128.344	130.538	158.524	147.471	161.694	150.035	152.6
0.5	7.81522	9.04524	7.90978	9.07762	9.20555		0.5	76.8871	88.4202	78.0405	89.958	91.4957
0.6	7	8.10171	7.0847	8.13072	8.2453		0.6	3.5259	4.05478	3.57879	4.1253	4.19582
0.7	7	8.10171	7.0847	8.13072	8.2453		0.7	3.85488	4.43311	3.9127	4.51021	4.58731			Intact4	NLCL4	NPFL4	NPT4	NALL4	Intact5	NLCL5	NPFL5	NPT5	NALL5	Intact6	NLCL6	NPFL6	NPT6	NALL6	Intact7	NLCL7	NPFL7	NPT7	NALL7
0.8	7	8.10171	7.0847	8.13072	8.2453		0.8	3.64225	4.18858	3.69688	4.26143	4.33427			115.712	133.924	117.112	134.404	136.298	7.81522	9.04524	7.90978	9.07762	9.20555	7	8.10171	7.0847	8.13072	8.2453	7	8.10171	7.0847	8.13072	8.2453
0.9	7	8.10171	7.0847	8.13072	8.2453		0.9	8.70748	10.0136	8.83809	10.1877	10.3619			105.582	121.419	107.165	123.53	125.642	76.8871	88.4202	78.0405	89.958	91.4957	3.5259	4.05478	3.57879	4.1253	4.19582	3.85488	4.43311	3.9127	4.51021	4.58731
1	7	8.10171	7.0847	8.13072	8.2453		1	7.20295	8.28339	7.31099	8.42745	8.57151			240.667	275.732	243.579	279.535	283.482	140.757	161.265	142.46	163.489	165.798	31.4451	36.0267	31.8256	36.5235	37.0392	274.65	314.666	277.973	319.005	323.51
															67.0328	76.4174	67.9042	77.7581	79.769	93.361	106.432	94.5747	108.299	111.1	93.933	107.084	95.1542	108.962	111.78	324.988	370.487	329.213	376.986	386.736
															95.4509	109.769	97.3599	111.678	113.587	145.959	167.853	148.878	170.772	173.691	0.0517934	0.0595624	0.0528292	0.0605982	0.0616341	0.709757	0.81622	0.723952	0.830416	0.844611
KTH							MCH
	Intact	LCL Cut	PFL Cut	PT Cut	ALL Cut			Intact	LCL Cut	PFL Cut	PT Cut	ALL Cut
0	16.8874	15.3257	17.0917	15.537	15.7564		0	220.594	194.537	223.462	197.95	203.069			Intact8	NLCL8	NPFL8	NPT8	NALL8	Intact9	NLCL9	NPFL9	NPT9	NALL9	Intact10	NLCL10	NPFL10	NPT10	NALL10
0.1	35.289	32.0255	35.716	32.4672	32.9256		0.1	159.462	140.626	161.535	143.093	146.793			7	8.10171	7.0847	8.13072	8.2453	7	8.10171	7.0847	8.13072	8.2453	7	8.10171	7.0847	8.13072	8.2453
0.2	329.285	298.833	333.269	302.954	307.232		0.2	280.1	247.013	283.741	251.347	257.847			3.64225	4.18858	3.69688	4.26143	4.33427	8.70748	10.0136	8.83809	10.1877	10.3619	7.20295	8.28339	7.31099	8.42745	8.57151
0.3	258.269	261.03	261.394	264.629	268.366		0.3	208.522	202.387	211.232	205.938	211.264			344.352	394.524	348.518	399.964	405.612	150.655	172.605	152.478	174.986	177.456	12.296	14.0875	12.4448	14.2818	14.4835
0.4	240.667	275.732	243.579	279.535	283.482		0.4	67.0328	76.4174	67.9042	77.7581	79.769			331.236	377.609	335.542	384.234	394.171	41.8037	47.6563	42.3472	48.4923	49.7465	4.10121	4.67538	4.15453	4.75741	4.88044
0.5	140.757	161.265	142.46	163.489	165.798		0.5	93.361	106.432	94.5747	108.299	111.1			0.284492	0.327165	0.290182	0.332855	0.338545	10.415	11.9772	10.6233	12.1855	12.3938	7.4059	8.51679	7.55402	8.6649	8.81302
0.6	31.4451	36.0267	31.8256	36.5235	37.0392		0.6	93.933	107.084	95.1542	108.962	111.78
0.7	274.65	314.666	277.973	319.005	323.51		0.7	324.988	370.487	329.213	376.986	386.736			Statistical test (with Intact)
0.8	344.352	394.524	348.518	399.964	405.612		0.8	331.236	377.609	335.542	384.234	394.171				NLCL	NPFL	NPT	NALL
0.9	150.655	172.605	152.478	174.986	177.456		0.9	41.8037	47.6563	42.3472	48.4923	49.7465			0	0.012	0.634	0.137	0.634
1	12.296	14.0875	12.4448	14.2818	14.4835		1	4.10121	4.67538	4.15453	4.75741	4.88044			1	0.012	0.634	0.138	0.634
															2	0.02	0.46	0.216	0.549
															3	0.848	0.486	0.848	0.064
NJH							Mean								4	0.092	0.317	0.009	0
	Intact	LCL Cut	PFL Cut	PT Cut	ALL Cut			Intact	LCL Cut	PFL Cut	PT Cut	ALL Cut			5	0.092	0.317	0.009	0
0	3.54698	3.23104	3.61792	3.28724	3.34343		0	49.0109	-5.65699	0.639807	-4.91191	-3.82103			6	0.092	0.317	0.009	0
0.1	89.2334	81.2852	91.0181	82.6989	84.1126		0.1	107.733	-10.3827	1.53976	-9.06302	-7.22209			7	0.092	0.317	0.009	0
0.2	138.485	126.15	141.255	128.344	130.538		0.2	194.956	-17.5515	2.69884	-14.9614	-11.6867			8	0.092	0.317	0.009	0
0.3	158.524	147.471	161.694	150.035	152.6		0.3	163.456	-0.647856	2.33358	1.76158	4.73713			9	0.092	0.317	0.009	0
0.4	95.4509	109.769	97.3599	111.678	113.587		0.4	124.889	18.5633	1.73527	20.4919	22.8665			10	0.092	0.317	0.009	0
0.5	145.959	167.853	148.878	170.772	173.691		0.5	92.9559	13.6472	1.41678	15.3633	17.3021
0.6	0.0517934	0.0595624	0.0528292	0.0605982	0.0616341		0.6	27.1912	3.87411	0.348048	4.36932	5.07328
0.7	0.709757	0.81622	0.723952	0.830416	0.844611		0.7	122.24	17.4602	1.54097	19.6521	22.5441
0.8	0.284492	0.327165	0.290182	0.332855	0.338545		0.8	137.303	19.6472	1.72355	22.0818	25.2373
0.9	10.415	11.9772	10.6233	12.1855	12.3938		0.9	43.7162	6.3546	0.557997	7.08018	7.92456
1	7.4059	8.51679	7.55402	8.6649	8.81302		1	7.60121	1.13175	0.108592	1.25124	1.39753
Mean							SD_Change							SD							SE (Standard Error)
	Intact	LCL Cut	PFL Cut	PT Cut	ALL Cut			Intact	LCL Cut	PFL Cut	PT Cut	ALL Cut			Intact	LCL Cut	PFL Cut	PT Cut	ALL Cut			Intact	LCL Cut	PFL Cut	PT Cut	ALL Cut
0	49.0109	43.3539	49.6507	44.099	45.1898		0	96.1223	11.4192	1.24756	9.92577	7.67274		0	96.1223	84.7044	97.3698	86.1976	88.4499		0	19.2245	16.9409	19.474	17.2395	17.69
0.1	107.733	97.3508	109.273	98.6704	100.511		0.1	48.3683	5.69476	0.64009	5.09209	3.96081		0.1	48.3683	43.0456	48.9372	43.53	44.5674		0.1	9.67365	8.60912	9.78745	8.70599	8.91348
0.2	194.956	177.405	197.655	179.995	183.27		0.2	102.355	13.7173	1.15566	12.0794	10.14		0.2	102.355	89.4572	103.433	90.9525	92.7073		0.2	20.471	17.8914	20.6866	18.1905	18.5415
0.3	163.456	162.808	165.789	165.217	168.193		0.3	72.4901	8.74033	0.979267	7.95115	7.46004		0.3	72.4901	69.5973	73.3224	70.8102	72.0827		0.3	14.498	13.9195	14.6645	14.162	14.4165
0.4	124.889	143.452	126.624	145.381	147.755		0.4	67.2226	9.77423	0.757722	10.735	11.576		0.4	67.2226	76.9782	67.9192	77.9488	78.7903		0.4	13.4445	15.3956	13.5838	15.5898	15.7581
0.5	92.9559	106.603	94.3727	108.319	110.258		0.5	56.1284	8.27754	1.02447	9.32565	10.3598		0.5	56.1284	64.3966	57.0655	65.4411	66.4695		0.5	11.2257	12.8793	11.4131	13.0882	13.2939
0.6	27.1912	31.0653	27.5392	31.5605	32.2645		0.6	39.2965	5.48588	0.509954	6.28197	7.46873		0.6	39.2965	44.7818	39.8062	45.5784	46.7637		0.6	7.85929	8.95637	7.96125	9.11568	9.35273
0.7	122.24	139.701	123.781	141.893	144.785		0.7	163.095	23.1769	2.06345	26.1818	30.2532		0.7	163.095	186.266	165.157	189.277	193.326		0.7	32.6191	37.2531	33.0313	37.8553	38.6652
0.8	137.303	156.95	139.026	159.385	162.54		0.8	183.096	26.1684	2.29458	29.4329	33.6565		0.8	183.096	209.257	185.389	212.529	216.727		0.8	36.6193	41.8514	37.0777	42.5058	43.3453
0.9	43.7162	50.0708	44.2742	50.7964	51.6408		0.9	61.4862	8.93768	0.729591	9.90812	10.9043		0.9	61.4862	70.4231	62.2152	71.3942	72.3889		0.9	12.2972	14.0846	12.443	14.2788	14.4778
1	7.60121	8.73296	7.7098	8.85246	8.99875		1	2.95166	0.433062	0.0412435	0.476698	0.50754		1	2.95166	3.38314	2.98471	3.42724	3.45786		1	0.590333	0.676629	0.596943	0.685448	0.691572

## Sheet: aPCL_Gait_tune
KSH							KKM
	Intact	LCL Cut	PFL Cut	PT Cut	ALL Cut			Intact	LCL Cut	PFL Cut	PT Cut	ALL Cut			Intact0	NLCL0	NPFL0	NPT0	NALL0	Intact1	NLCL1	NPFL1	NPT1	NALL1	Intact2	NLCL2	NPFL2	NPT2	NALL2	Intact3	NLCL3	NPFL3	NPT3	NALL3
0	2.4	2.44512	2.4396	2.64	2.76		0	0	0	0	0	0		KSH	2.4	2.44512	2.4396	2.64	2.76	2.4	2.44512	2.4396	2.64	2.76	2.4	2.44512	2.4396	2.64	2.76	2.4	2.44512	2.4396	2.99	2.93655
0.1	2.4	2.44512	2.4396	2.64	2.76		0.1	0	0	0	0	0		KKM	0	0	0	0	0	0	0	0	0	0	1.62475e-09	1.69149e-09	1.66737e-09	2.01236e-09	1.96006e-09	2.7709e-06	2.88471e-06	2.84358e-06	0.0471355	0.05
0.2	2.4	2.44512	2.4396	2.64	2.76		0.2	1.62475e-09	1.69149e-09	1.66737e-09	2.01236e-09	1.96006e-09		KTH	3.30907e-09	3.38297e-09	3.35165e-09	3.6729e-09	3.88629e-09	4.75083e-06	4.85693e-06	4.81196e-06	5.27317e-06	5.57954e-06	0.00125402	0.00128202	0.00127016	0.0013919	0.00147276	0.0608997	0.0622598	0.0616834	0.09	0.09
0.3	2.4	2.44512	2.4396	2.99	2.93655		0.3	2.7709e-06	2.88471e-06	2.84358e-06	0.0471355	0.05		MCH	0	0	0	0	0	0	0	0	0	0	0	0	0	0	0	3.70698e-09	3.77668e-09	3.76815e-09	0.0513565	0.0496949
0.4	2.4	2.44512	2.4396	3.21	2.93768		0.4	0.000778327	0.000810295	0.000798742	0.0485617	0.05		NJH	0	0	0	0	0	0	0	0	0	0	0	0	0	0	0	0	0	0	0.05	0.04
0.5	2.4	2.44512	2.4396	3.33	2.94417		0.5	0.0374496	0.0389878	0.0384319	0.0463839	0.0451783
0.6	16.332	16.6391	16.6015	17.9652	18.7818		0.6	6.33234	6.59243	6.49844	7.84303	7.63917
0.7	15.0051	15.2872	15.2527	16.5056	17.2559		0.7	32.5216	33.8574	33.3747	40.2802	39.2332			Intact4	NLCL4	NPFL4	NPT4	NALL4	Intact5	NLCL5	NPFL5	NPT5	NALL5	Intact6	NLCL6	NPFL6	NPT6	NALL6	Intact7	NLCL7	NPFL7	NPT7	NALL7
0.8	78.7787	80.2597	80.0785	86.6565	90.5955		0.8	54.1715	56.3965	55.5924	67.095	65.351			2.4	2.44512	2.4396	3.21	2.93768	2.4	2.44512	2.4396	3.33	2.94417	16.332	16.6391	16.6015	17.9652	18.7818	15.0051	15.2872	15.2527	16.5056	17.2559
0.9	73.7026	75.0882	74.9187	81.0729	84.758		0.9	34.3141	35.7235	35.2142	42.5004	41.3957			0.000778327	0.000810295	0.000798742	0.0485617	0.05	0.0374496	0.0389878	0.0384319	0.0463839	0.0451783	6.33234	6.59243	6.49844	7.84303	7.63917	32.5216	33.8574	33.3747	40.2802	39.2332
1	3.90432	3.97772	3.96874	4.29475	4.48997		1	0.453262	0.471879	0.465152	0.561396	0.546804			0.543904	0.556051	0.550904	0.603706	0.63878	47.0722	48.1235	47.678	52.2478	55.2833	45.5939	46.6122	46.1807	50.6069	53.5471	0	0	0	0	0
															4.49246e-06	4.57691e-06	4.56658e-06	0.0521658	0.0494545	0.00100114	0.00101996	0.00101766	0.0535166	0.0494988	7.50607	7.64718	7.62992	8.37903	8.78492	7.47526	7.6158	7.5986	8.34464	8.74887
															0.0643122	0.0658568	0.0652492	0.0715008	0.074206	3.67988	3.76826	3.73349	4.0912	4.24599	168.956	173.013	171.417	187.841	194.948	70.3904	72.081	71.416	78.2584	81.2193
KTH							MCH
	Intact	LCL Cut	PFL Cut	PT Cut	ALL Cut			Intact	LCL Cut	PFL Cut	PT Cut	ALL Cut
0	3.30907e-09	3.38297e-09	3.35165e-09	3.6729e-09	3.88629e-09		0	0	0	0	0	0			Intact8	NLCL8	NPFL8	NPT8	NALL8	Intact9	NLCL9	NPFL9	NPT9	NALL9	Intact10	NLCL10	NPFL10	NPT10	NALL10
0.1	4.75083e-06	4.85693e-06	4.81196e-06	5.27317e-06	5.57954e-06		0.1	0	0	0	0	0			78.7787	80.2597	80.0785	86.6565	90.5955	73.7026	75.0882	74.9187	81.0729	84.758	3.90432	3.97772	3.96874	4.29475	4.48997
0.2	0.00125402	0.00128202	0.00127016	0.0013919	0.00147276		0.2	0	0	0	0	0			54.1715	56.3965	55.5924	67.095	65.351	34.3141	35.7235	35.2142	42.5004	41.3957	0.453262	0.471879	0.465152	0.561396	0.546804
0.3	0.0608997	0.0622598	0.0616834	0.09	0.09		0.3	3.70698e-09	3.77668e-09	3.76815e-09	0.0513565	0.0496949			0	0	0	0	0	0	0	0	0	0	0	0	0	0	0
0.4	0.543904	0.556051	0.550904	0.603706	0.63878		0.4	4.49246e-06	4.57691e-06	4.56658e-06	0.0521658	0.0494545			65.0643	66.2875	66.1378	72.6313	76.1497	54.0936	55.1106	54.9861	60.3847	63.3098	0.463172	0.471879	0.470814	0.517039	0.542085
0.5	47.0722	48.1235	47.678	52.2478	55.2833		0.5	0.00100114	0.00101996	0.00101766	0.0535166	0.0494988			0	0	0	0	0	0	0	0	0	0	0	0	0	0	0
0.6	45.5939	46.6122	46.1807	50.6069	53.5471		0.6	7.50607	7.64718	7.62992	8.37903	8.78492
0.7	0	0	0	0	0		0.7	7.47526	7.6158	7.5986	8.34464	8.74887			Statistical test (with Intact)
0.8	0	0	0	0	0		0.8	65.0643	66.2875	66.1378	72.6313	76.1497				NLCL	NPFL	NPT	NALL
0.9	0	0	0	0	0		0.9	54.0936	55.1106	54.9861	60.3847	63.3098			0	no_sig_diff
1	0	0	0	0	0		1	0.463172	0.471879	0.470814	0.517039	0.542085			1	no_sig_diff
															2	no_sig_diff
															3	1	1	0.016	0.036
NJH							Mean								4	0.388	0.388	0.016	0.016
	Intact	LCL Cut	PFL Cut	PT Cut	ALL Cut			Intact	LCL Cut	PFL Cut	PT Cut	ALL Cut			5	0.46	0.549	0.009	0.004
0	0	0	0	0	0		0	0.48	0.009024	0.00792	0.048	0.072			6	0.092	0.317	0.003	0
0.1	0	0	0	0	0		0.1	0.480001	0.00902402	0.00792001	0.0480001	0.0720002			7	0.22	0.424	0.027	0.012
0.2	0	0	0	0	0		0.2	0.480251	0.0090296	0.00792323	0.0480276	0.0720437			8	0.46	0.549	0.138	0.112
0.3	0	0	0	0.05	0.04		0.3	0.49218	0.00929604	0.00807676	0.153518	0.141068			9	0.46	0.549	0.138	0.112
0.4	0.0643122	0.0658568	0.0652492	0.0715008	0.074206		0.4	0.6018	0.0117687	0.00951138	0.195387	0.148225			10	0.634	0.634	0.138	0.112
0.5	3.67988	3.76826	3.73349	4.0912	4.24599		0.5	10.6381	0.237265	0.139996	1.31566	1.87551
0.6	168.956	173.013	171.417	187.841	194.948		0.6	48.944	1.15684	0.721538	5.58301	7.79616
0.7	70.3904	72.081	71.416	78.2584	81.2193		0.7	25.0785	0.689786	0.4499	3.59929	4.21297
0.8	0	0	0	0	0		0.8	39.6029	0.985852	0.758869	5.67368	6.81636
0.9	0	0	0	0	0		0.9	32.4221	0.762395	0.601742	4.36952	5.47064
1	0	0	0	0	0		1	0.964151	0.0201452	0.0167906	0.110487	0.151621
Mean							SD_Change							SD							SE (Standard Error)
	Intact	LCL Cut	PFL Cut	PT Cut	ALL Cut			Intact	LCL Cut	PFL Cut	PT Cut	ALL Cut			Intact	LCL Cut	PFL Cut	PT Cut	ALL Cut			Intact	LCL Cut	PFL Cut	PT Cut	ALL Cut
0	0.48	0.489024	0.48792	0.528	0.552		0	1.07331	0.0201783	0.0177097	0.107331	0.160997		0	1.07331	1.09349	1.09102	1.18064	1.23431		0	0.214663	0.218698	0.218204	0.236129	0.246862
0.1	0.480001	0.489025	0.487921	0.528001	0.552001		0.1	1.07331	0.0201783	0.0177097	0.107331	0.160997		0.1	1.07331	1.09349	1.09102	1.18064	1.23431		0.1	0.214662	0.218698	0.218204	0.236129	0.246862
0.2	0.480251	0.48928	0.488174	0.528278	0.552295		0.2	1.07317	0.0201751	0.0177079	0.107316	0.160972		0.2	1.07317	1.09335	1.09088	1.18049	1.23415		0.2	0.214635	0.21867	0.218176	0.236098	0.246829
0.3	0.49218	0.501477	0.500257	0.645698	0.633248		0.3	1.06683	0.0200349	0.0176253	0.244165	0.221245		0.3	1.06683	1.08686	1.08445	1.31062	1.28773		0.3	0.213366	0.217373	0.216891	0.262125	0.257545
0.4	0.6018	0.613569	0.611311	0.797187	0.750025		0.4	1.03067	0.0193212	0.0170712	0.344184	0.219783		0.4	1.03067	1.04998	1.04772	1.36942	1.24858		0.4	0.206135	0.209995	0.209545	0.273884	0.249716
0.5	10.6381	10.8754	10.7781	11.9538	12.5136		0.5	20.4282	0.456494	0.26144	2.18908	3.5515		0.5	20.4282	20.8847	20.6896	22.6009	23.9791		0.5	4.08565	4.17694	4.13793	4.52017	4.79582
0.6	48.944	50.1008	49.6655	54.527	56.7402		0.6	68.9392	1.65772	0.989419	7.60991	10.5391		0.6	68.9392	70.5951	69.9272	76.5404	79.4717		0.6	13.7878	14.119	13.9854	15.3081	15.8943
0.7	25.0785	25.7683	25.5284	28.6778	29.2915		0.7	28.0573	0.768516	0.459307	3.88373	4.47919		0.7	28.0573	28.7822	28.4868	31.5312	32.4815		0.7	5.61146	5.75645	5.69737	6.30624	6.49629
0.8	39.6029	40.5887	40.3618	45.2766	46.4192		0.8	37.1889	0.972224	0.70388	5.59876	6.22881		0.8	37.1889	38.0098	37.8548	41.9421	43.3109		0.8	7.43777	7.60197	7.57096	8.38842	8.66218
0.9	32.4221	33.1845	33.0238	36.7916	37.8927		0.9	32.7097	0.713147	0.56462	4.04505	5.18821		0.9	32.7097	33.3375	33.2546	36.2536	37.8364		0.9	6.54194	6.66749	6.65092	7.25073	7.56728
1	0.964151	0.984296	0.980942	1.07464	1.11577		1	1.6595	0.030745	0.027112	0.162785	0.246484		1	1.6595	1.68993	1.68654	1.82025	1.90578		1	0.3319	0.337986	0.337309	0.364049	0.381155

## Sheet: pPCL_Gait
KSH							KKM
	Intact	LCL Cut	PFL Cut	PT Cut	ALL Cut			Intact	LCL Cut	PFL Cut	PT Cut	ALL Cut			Intact0	NLCL0	NPFL0	NPT0	NALL0	Intact1	NLCL1	NPFL1	NPT1	NALL1	Intact2	NLCL2	NPFL2	NPT2	NALL2	Intact3	NLCL3	NPFL3	NPT3	NALL3
0	164.472	162.275	165.75	163.86	167.053		0	14.0798	13.6543	14.0216	13.8617	14.2704			164.472	162.275	165.75	163.86	167.053	146.77	145.215	145.446	146.66	149.518	97.0279	95.3946	92.8628	97.5641	99.4647	17.3139	17.0329	18.9737	17.4292	17.7688
0.1	146.77	145.215	145.446	146.66	149.518		0.1	153.114	148.486	152.481	150.743	155.187			14.0798	13.6543	14.0216	13.8617	14.2704	153.114	148.486	152.481	150.743	155.187	174.487	169.213	173.765	171.784	176.849	69.7583	67.6499	69.4698	68.6779	70.7026
0.2	97.0279	95.3946	92.8628	97.5641	99.4647		0.2	174.487	169.213	173.765	171.784	176.849			27.3428	26.5687	27.2295	26.9724	27.39	123.306	119.815	122.795	121.636	123.519	105.791	102.796	105.352	104.358	105.973	67.5246	65.6129	67.2448	66.6099	67.6411
0.3	17.3139	17.0329	18.9737	17.4292	17.7688		0.3	69.7583	67.6499	69.4698	68.6779	70.7026			65.0509	64.1819	65.5564	64.8091	66.0717	218.883	215.959	220.584	218.07	222.318	136.955	135.125	138.019	136.446	139.104	0	0	0	0	0
0.4	4.09958	4.1051	4.71875	4.12318	4.20351		0.4	4.69223	4.85305	5.06689	5.00913	5.23194			2.61414e-10	2.55019e-10	2.63692e-10	2.58895e-10	2.64974e-10	1.475e-06	1.43892e-06	1.48786e-06	1.46079e-06	1.49509e-06	0.0392696	0.038309	0.0396119	0.0388912	0.0398044	126.116	123.031	127.215	124.901	127.833
0.5	2.42233	3.55933	5.09444	4.11104	3.82916		0.5	0.0853182	0.0947588	0.0923947	0.0994687	0.105385
0.6	9.6068	15.9275	10.7373	17.9712	16.739		0.6	2.85818	3.17445	3.09525	3.33223	3.53043
0.7	7.37092	19.4527	7.80918	20.9018	20.4139		0.7	27.6311	30.6885	29.9229	32.2138	34.13			Intact4	NLCL4	NPFL4	NPT4	NALL4	Intact5	NLCL5	NPFL5	NPT5	NALL5	Intact6	NLCL6	NPFL6	NPT6	NALL6	Intact7	NLCL7	NPFL7	NPT7	NALL7
0.8	88.3913	96.5257	92.7621	99.3744	101.31		0.8	28.0547	31.159	30.3816	32.7077	34.6532			4.09958	4.1051	4.71875	4.12318	4.20351	2.42233	3.55933	5.09444	4.11104	3.82916	9.6068	15.9275	10.7373	17.9712	16.739	7.37092	19.4527	7.80918	20.9018	20.4139
0.9	71.107	77.1891	74.9095	79.494	81.0426		0.9	90.0605	100.026	97.5304	104.997	111.243			4.69223	4.85305	5.06689	5.00913	5.23194	0.0853182	0.0947588	0.0923947	0.0994687	0.105385	2.85818	3.17445	3.09525	3.33223	3.53043	27.6311	30.6885	29.9229	32.2138	34.13
1	0	8.20817	0	8.46179	8.62664		1	14.6377	16.2574	15.8518	17.0654	18.0805			25.5059	26.1258	26.1356	26.8276	27.3377	18.5611	20.1274	19.6304	20.9083	21.3797	19.6374	21.2945	20.7687	22.1207	22.6195	65.3961	70.9144	69.1636	73.6658	75.3268
															0	0	0	0	0	0	0	0	0	0	0	0	0	0	0	2.65703	2.85131	2.78018	2.99303	3.0693
															223.987	218.508	225.939	221.828	227.037	58.5207	63.4832	61.9158	65.9463	67.4948	72.7529	78.9223	76.9737	81.9844	83.9095	119.33	129.45	126.254	134.472	137.63
KTH							MCH
	Intact	LCL Cut	PFL Cut	PT Cut	ALL Cut			Intact	LCL Cut	PFL Cut	PT Cut	ALL Cut
0	27.3428	26.5687	27.2295	26.9724	27.39		0	65.0509	64.1819	65.5564	64.8091	66.0717			Intact8	NLCL8	NPFL8	NPT8	NALL8	Intact9	NLCL9	NPFL9	NPT9	NALL9	Intact10	NLCL10	NPFL10	NPT10	NALL10
0.1	123.306	119.815	122.795	121.636	123.519		0.1	218.883	215.959	220.584	218.07	222.318			88.3913	96.5257	92.7621	99.3744	101.31	71.107	77.1891	74.9095	79.494	81.0426	0	8.20817	0	8.46179	8.62664
0.2	105.791	102.796	105.352	104.358	105.973		0.2	136.955	135.125	138.019	136.446	139.104			28.0547	31.159	30.3816	32.7077	34.6532	90.0605	100.026	97.5304	104.997	111.243	14.6377	16.2574	15.8518	17.0654	18.0805
0.3	67.5246	65.6129	67.2448	66.6099	67.6411		0.3	0	0	0	0	0			67.1867	72.8561	71.0573	75.6828	77.3894	55.6663	60.3635	58.8732	62.7056	64.1195	23.3782	25.3509	24.725	26.3345	26.9283
0.4	25.5059	26.1258	26.1356	26.8276	27.3377		0.4	0	0	0	0	0			104.224	111.845	109.055	117.404	120.396	60.8629	65.3131	63.6836	68.5594	70.3064	57.132	61.3094	59.7798	64.3566	65.9965
0.5	18.5611	20.1274	19.6304	20.9083	21.3797		0.5	0	0	0	0	0			4.55378	4.93993	4.81797	5.1316	5.25209	0.0122271	0.013264	0.0129365	0.0137786	0.0141021	2.47537e-05	2.68527e-05	2.61898e-05	2.78946e-05	2.85496e-05
0.6	19.6374	21.2945	20.7687	22.1207	22.6195		0.6	0	0	0	0	0
0.7	65.3961	70.9144	69.1636	73.6658	75.3268		0.7	2.65703	2.85131	2.78018	2.99303	3.0693			Statistical test (with Intact)
0.8	67.1867	72.8561	71.0573	75.6828	77.3894		0.8	104.224	111.845	109.055	117.404	120.396				NLCL	NPFL	NPT	NALL
0.9	55.6663	60.3635	58.8732	62.7056	64.1195		0.9	60.8629	65.3131	63.6836	68.5594	70.3064			0	0.084	0.764	0.46	0.267
1	23.3782	25.3509	24.725	26.3345	26.9283		1	57.132	61.3094	59.7798	64.3566	65.9965			1	0.084	0.841	0.542	0.33
															2	0.112	0.764	0.634	0.402
															3	0.288	0.813	0.813	0.813
NJH							Mean								4	0.841	0.138	0.46	0.036
	Intact	LCL Cut	PFL Cut	PT Cut	ALL Cut			Intact	LCL Cut	PFL Cut	PT Cut	ALL Cut			5	0.324	0.324	0.048	0.02
0	2.61414e-10	2.55019e-10	2.63692e-10	2.58895e-10	2.64974e-10		0	54.1891	-0.853169	0.322408	-0.288361	0.767853			6	0.22	0.424	0.027	0.012
0.1	1.475e-06	1.43892e-06	1.48786e-06	1.46079e-06	1.49509e-06		0.1	128.415	-2.51958	-0.153521	-0.993077	1.69347			7	0.092	0.317	0.003	0
0.2	0.0392696	0.038309	0.0396119	0.0388912	0.0398044		0.2	102.86	-2.34651	-0.85208	-0.821779	1.42619			8	0.092	0.317	0.009	0
0.3	126.116	123.031	127.215	124.901	127.833		0.3	56.1426	-1.47721	0.438125	-0.619056	0.646616			9	0.092	0.317	0.009	0
0.4	223.987	218.508	225.939	221.828	227.037		0.4	51.6569	-0.938571	0.715107	-0.0993312	1.10509			10	0.114	0.424	0.012	0
0.5	58.5207	63.4832	61.9158	65.9463	67.4948		0.5	15.9179	1.53503	1.42873	2.29512	2.64392
0.6	72.7529	78.9223	76.9737	81.9844	83.9095		0.6	20.9711	2.89267	1.34394	4.11064	4.38863
0.7	119.33	129.45	126.254	134.472	137.63		0.7	44.4771	6.19417	2.70875	8.37218	9.63681
0.8	4.55378	4.93993	4.81797	5.1316	5.25209		0.8	58.4822	4.983	3.13259	7.57797	9.318
0.9	0.0122271	0.013264	0.0129365	0.0137786	0.0141021		0.9	55.5418	5.03919	3.46014	7.61225	9.80331
1	2.47537e-05	2.68527e-05	2.61898e-05	2.78946e-05	2.85496e-05		1	19.0296	3.19559	1.04175	4.2141	4.89683
Mean							SD_Change							SD							SE (Standard Error)
	Intact	LCL Cut	PFL Cut	PT Cut	ALL Cut			Intact	LCL Cut	PFL Cut	PT Cut	ALL Cut			Intact	LCL Cut	PFL Cut	PT Cut	ALL Cut			Intact	LCL Cut	PFL Cut	PT Cut	ALL Cut
0	54.1891	53.3359	54.5115	53.9007	54.9569		0	66.231	0.825172	0.588528	0.224388	1.09462		0	66.231	65.4239	66.8042	66.0372	67.3138		0	13.2462	13.0848	13.3608	13.2074	13.4628
0.1	128.415	125.895	128.261	127.422	130.108		0.1	80.075	1.79092	1.13921	1.01943	1.52855		0.1	80.075	78.8697	80.4461	79.6882	81.3632		0.1	16.015	15.7739	16.0892	15.9376	16.2726
0.2	102.86	100.513	102.008	102.038	104.286		0.2	65.0146	1.95362	1.97252	1.27741	1.22461		0.2	65.0146	63.3331	65.0736	64.1827	65.8996		0.2	13.0029	12.6666	13.0147	12.8365	13.1799
0.3	56.1426	54.6654	56.5807	55.5235	56.7892		0.3	49.6762	1.30241	0.889466	0.628206	0.701949		0.3	49.6762	48.3912	49.711	49.0998	50.2649		0.3	9.93523	9.67824	9.94221	9.81996	10.053
0.4	51.6569	50.7183	52.372	51.5576	52.762		0.4	96.8469	2.55076	0.737182	1.2707	1.30903		0.4	96.8469	94.3489	97.5515	95.7582	98.0038		0.4	19.3694	18.8698	19.5103	19.1516	19.6008
0.5	15.9179	17.4529	17.3466	18.213	18.5618		0.5	25.0408	2.03658	1.54954	3.04805	3.72515		0.5	25.0408	27.0411	26.1742	28.0375	28.7429		0.5	5.00816	5.40822	5.23484	5.6075	5.74857
0.6	20.9711	23.8637	22.315	25.0817	25.3597		0.6	29.9172	3.1233	1.68809	4.38999	4.7006		0.6	29.9172	32.01	31.5886	33.1639	34.0203		0.6	5.98343	6.40199	6.31773	6.63278	6.80407
0.7	44.4771	50.6713	47.1859	52.8493	54.1139		0.7	48.6061	4.90824	2.7792	6.15198	6.73914		0.7	48.6061	50.6864	51.369	52.5065	53.7714		0.7	9.72121	10.1373	10.2738	10.5013	10.7543
0.8	58.4822	63.4652	61.6148	66.0602	67.8002		0.8	41.5234	3.24117	1.85991	5.03428	5.96688		0.8	41.5234	44.6954	43.3338	46.5385	47.4135		0.8	8.30469	8.93907	8.66675	9.3077	9.48271
0.9	55.5418	60.581	59.0019	63.154	65.3451		0.9	33.7108	3.57775	2.67561	5.30352	7.54189		0.9	33.7108	37.1571	36.1909	38.8393	40.7654		0.9	6.74217	7.43143	7.23818	7.76787	8.15308
1	19.0296	22.2252	20.0713	23.2437	23.9264		1	23.5279	3.17335	1.10371	3.52272	3.79346		1	23.5279	23.7876	24.6066	24.9838	25.5912		1	4.70557	4.75751	4.92132	4.99677	5.11824

## Sheet: aACL_Squat
KSH							KKM
	Intact	LCL Cut	PFL Cut	PT Cut	ALL Cut			Intact	LCL Cut	PFL Cut	PT Cut	ALL Cut			Intact0	NLCL0	NPFL0	NPT0	NALL0	Intact1	NLCL1	NPFL1	NPT1	NALL1	Intact2	NLCL2	NPFL2	NPT2	NALL2	Intact3	NLCL3	NPFL3	NPT3	NALL3
0	67.4317	89.6032	78.9962	91.8149	95.8474		0	41.149	55.1396	48.062	56.3741	59.2545			67.4317	89.6032	78.9962	91.8149	95.8474	98.7875	131.269	115.73	134.509	140.416	35.1637	46.7256	41.1943	47.8789	49.9817	0.0343544	0.0456502	0.0402462	0.046777	0.0488314
0.1	98.7875	131.269	115.73	134.509	140.416		0.1	45.3142	60.7211	52.927	62.0805	65.2525			41.149	55.1396	48.062	56.3741	59.2545	45.3142	60.7211	52.927	62.0805	65.2525	9.65118	12.9326	11.2726	13.2221	13.8977	0.00858872	0.0115089	0.0100316	0.0117665	0.0123678
0.2	35.1637	46.7256	41.1943	47.8789	49.9817		0.2	9.65118	12.9326	11.2726	13.2221	13.8977			26.1189	34.7382	30.8203	35.7829	37.3501	0.000433155	0.000576096	0.000511123	0.000593422	0.000619412	3.49352e-12	4.64638e-12	4.12236e-12	4.78613e-12	4.99574e-12	5.27752e-14	7.0191e-14	6.22747e-14	7.2302e-14	7.54685e-14
0.3	0.0343544	0.0456502	0.0402462	0.046777	0.0488314		0.3	0.00858872	0.0115089	0.0100316	0.0117665	0.0123678			29.6453	39.4283	34.685	40.4659	42.541	15.4632	20.5661	18.092	21.1073	22.1897	0.645182	0.858093	0.754864	0.880674	0.925837	8.21527e-08	1.09263e-07	9.61187e-08	1.12138e-07	1.17889e-07
0.4	1.4333e-05	1.90457e-05	1.67911e-05	1.95158e-05	2.03729e-05		0.4	3.58555e-06	4.80464e-06	4.18792e-06	4.9122e-06	5.16319e-06			35.5227	46.8899	41.5615	48.6661	50.7974	41.2345	54.4296	48.2444	56.4913	58.9654	1.72049	2.27104	2.01297	2.35707	2.4603	2.19074e-07	2.89177e-07	2.56316e-07	3.00131e-07	3.13276e-07
0.5	0.0052256	0.00694378	0.00612179	0.00711518	0.00742767		0.5	0.00131052	0.00175609	0.00153068	0.00179541	0.00188714
0.6	3.58663	4.76591	4.20174	4.88356	5.09804		0.6	0.899531	1.20537	1.05065	1.23236	1.29532
0.7	42.7679	56.8301	50.1027	58.2328	60.7904		0.7	16.8403	22.566	19.6695	23.0712	24.25			Intact4	NLCL4	NPFL4	NPT4	NALL4	Intact5	NLCL5	NPFL5	NPT5	NALL5	Intact6	NLCL6	NPFL6	NPT6	NALL6	Intact7	NLCL7	NPFL7	NPT7	NALL7
0.8	43.2476	57.4674	50.6645	58.8859	61.4721		0.8	31.2511	41.8765	36.5013	42.8141	45.0017			1.4333e-05	1.90457e-05	1.67911e-05	1.95158e-05	2.03729e-05	0.0052256	0.00694378	0.00612179	0.00711518	0.00742767	3.58663	4.76591	4.20174	4.88356	5.09804	42.7679	56.8301	50.1027	58.2328	60.7904
0.9	70.9359	94.2596	83.1014	96.5863	100.828		0.9	53.6921	71.9474	62.7124	73.5582	77.3166			3.58555e-06	4.80464e-06	4.18792e-06	4.9122e-06	5.16319e-06	0.00131052	0.00175609	0.00153068	0.00179541	0.00188714	0.899531	1.20537	1.05065	1.23236	1.29532	16.8403	22.566	19.6695	23.0712	24.25
1	73.6314	97.8414	86.2592	100.257	104.66		1	53.1847	71.2675	62.1197	72.863	76.5859			8.54727e-10	1.13679e-09	1.00858e-09	1.17098e-09	1.22226e-09	2.82909e-06	3.76269e-06	3.33833e-06	3.87586e-06	4.0456e-06	0.00195377	0.00259851	0.00230544	0.00267666	0.00279388	0.319063	0.424354	0.376495	0.437117	0.456261
															2.0986e-09	2.79113e-09	2.45536e-09	2.86458e-09	3.01149e-09	4.3249e-06	5.75211e-06	5.06013e-06	5.90348e-06	6.20623e-06	0.00300966	0.00400285	0.00352131	0.00410819	0.00431887	4.75083	6.3186	5.55847	6.48488	6.81744
															4.17171e-09	5.50666e-09	4.8809e-09	5.71524e-09	5.96555e-09	6.8179e-06	8.99963e-06	7.97694e-06	9.34053e-06	9.7496e-06	0.00476949	0.00629573	0.0055803	0.0065342	0.00682037	12.1371	16.021	14.2004	16.6278	17.3561
KTH							MCH
	Intact	LCL Cut	PFL Cut	PT Cut	ALL Cut			Intact	LCL Cut	PFL Cut	PT Cut	ALL Cut
0	26.1189	34.7382	30.8203	35.7829	37.3501		0	29.6453	39.4283	34.685	40.4659	42.541			Intact8	NLCL8	NPFL8	NPT8	NALL8	Intact9	NLCL9	NPFL9	NPT9	NALL9	Intact10	NLCL10	NPFL10	NPT10	NALL10
0.1	0.000433155	0.000576096	0.000511123	0.000593422	0.000619412		0.1	15.4632	20.5661	18.092	21.1073	22.1897			43.2476	57.4674	50.6645	58.8859	61.4721	70.9359	94.2596	83.1014	96.5863	100.828	73.6314	97.8414	86.2592	100.257	104.66
0.2	3.49352e-12	4.64638e-12	4.12236e-12	4.78613e-12	4.99574e-12		0.2	0.645182	0.858093	0.754864	0.880674	0.925837			31.2511	41.8765	36.5013	42.8141	45.0017	53.6921	71.9474	62.7124	73.5582	77.3166	53.1847	71.2675	62.1197	72.863	76.5859
0.3	5.27752e-14	7.0191e-14	6.22747e-14	7.2302e-14	7.54685e-14		0.3	8.21527e-08	1.09263e-07	9.61187e-08	1.12138e-07	1.17889e-07			27.6101	36.7214	32.5799	37.8258	39.4825	56.9805	75.784	67.237	78.0633	81.4821	51.7519	68.8301	61.0673	70.9001	74.0053
0.4	8.54727e-10	1.13679e-09	1.00858e-09	1.17098e-09	1.22226e-09		0.4	2.0986e-09	2.79113e-09	2.45536e-09	2.86458e-09	3.01149e-09			27.4089	36.4538	32.0684	37.4131	39.3317	51.8976	69.0238	60.7201	70.8402	74.473	48.7241	64.803	57.0072	66.5084	69.919
0.5	2.82909e-06	3.76269e-06	3.33833e-06	3.87586e-06	4.0456e-06		0.5	4.3249e-06	5.75211e-06	5.06013e-06	5.90348e-06	6.20623e-06			27.0735	35.737	31.6759	37.0906	38.715	43.426	57.3224	50.8085	59.4937	62.0992	43.6777	57.6545	51.1029	59.8384	62.4591
0.6	0.00195377	0.00259851	0.00230544	0.00267666	0.00279388		0.6	0.00300966	0.00400285	0.00352131	0.00410819	0.00431887
0.7	0.319063	0.424354	0.376495	0.437117	0.456261		0.7	4.75083	6.3186	5.55847	6.48488	6.81744			Statistical test (with Intact)
0.8	27.6101	36.7214	32.5799	37.8258	39.4825		0.8	27.4089	36.4538	32.0684	37.4131	39.3317				NLCL	NPFL	NPT	NALL
0.9	56.9805	75.784	67.237	78.0633	81.4821		0.9	51.8976	69.0238	60.7201	70.8402	74.473			0	0.092	0.317	0.009	0
1	51.7519	68.8301	61.0673	70.9001	74.0053		1	48.7241	64.803	57.0072	66.5084	69.919			1	0.092	0.317	0.009	0
															2	0.092	0.317	0.009	0
															3	0.072	0.424	0.012	0
NJH							Mean								4	0.092	0.317	0.009	0
	Intact	LCL Cut	PFL Cut	PT Cut	ALL Cut			Intact	LCL Cut	PFL Cut	PT Cut	ALL Cut			5	0.092	0.317	0.009	0
0	35.5227	46.8899	41.5615	48.6661	50.7974		0	39.9735	53.1598	46.825	54.6208	57.1581			6	0.092	0.317	0.009	0
0.1	41.2345	54.4296	48.2444	56.4913	58.9654		0.1	40.16	53.3972	46.9987	54.8377	57.3649			7	0.092	0.317	0.009	0
0.2	1.72049	2.27104	2.01297	2.35707	2.4603		0.2	9.43612	12.5575	11.0469	12.8678	13.4531			8	0.092	0.317	0.009	0
0.3	2.19074e-07	2.89177e-07	2.56316e-07	3.00131e-07	3.13276e-07		0.3	0.00858869	0.0114319	0.0100556	0.0117088	0.0122399			9	0.092	0.317	0.009	0
0.4	4.17171e-09	5.50666e-09	4.8809e-09	5.71524e-09	5.96555e-09		0.4	3.58514e-06	4.77195e-06	4.19748e-06	4.88755e-06	5.10926e-06			10	0.092	0.317	0.009	0
0.5	6.8179e-06	8.99963e-06	7.97694e-06	9.34053e-06	9.7496e-06		0.5	0.00131002	0.00174368	0.00153377	0.00178594	0.00186696
0.6	0.00476949	0.00629573	0.0055803	0.0065342	0.00682037		0.6	0.899179	1.19684	1.05276	1.22585	1.28146
0.7	12.1371	16.021	14.2004	16.6278	17.3561		0.7	15.3631	20.432	17.9815	20.9708	21.934
0.8	27.0735	35.737	31.6759	37.0906	38.715		0.8	31.3182	41.6512	36.698	42.8059	44.8006
0.9	43.426	57.3224	50.8085	59.4937	62.0992		0.9	55.3864	73.6674	64.9159	75.7083	79.2398
1	43.6777	57.6545	51.1029	59.8384	62.4591		1	54.194	72.0793	63.5112	74.0733	77.5258
Mean_Change							SD_Change							SD							SE (Standard Error)
	Intact	LCL Cut	PFL Cut	PT Cut	ALL Cut			Intact	LCL Cut	PFL Cut	PT Cut	ALL Cut			Intact	LCL Cut	PFL Cut	PT Cut	ALL Cut			Intact	LCL Cut	PFL Cut	PT Cut	ALL Cut
0	39.9735	13.1863	6.85151	14.6473	17.1846		0	16.3842	5.41135	2.77409	5.84941	6.79101		0	16.3842	21.7903	19.1556	22.2327	23.1718		0	3.27683	4.35805	3.83112	4.44653	4.63436
0.1	40.16	13.2372	6.83871	14.6778	17.205		0.1	37.7082	12.414	6.46523	13.6435	15.8909		0.1	37.7082	50.1193	44.1731	51.3506	53.5964		0.1	7.54163	10.0239	8.83462	10.2701	10.7193
0.2	9.43612	3.12134	1.61083	3.43164	4.017		0.2	14.8981	4.90098	2.55541	5.38535	6.27596		0.2	14.8981	19.7988	17.4534	20.2833	21.1737		0.2	2.97961	3.95977	3.49069	4.05666	4.23474
0.3	0.00858869	0.0028432	0.00146695	0.0031201	0.00365122		0.3	0.0148759	0.00489137	0.00255125	0.00537921	0.00626909		0.3	0.0148759	0.0197671	0.0174271	0.020255	0.0211447		0.3	0.00297517	0.00395342	0.00348541	0.004051	0.00422893
0.4	3.58514e-06	1.18682e-06	6.1234e-07	1.30242e-06	1.52413e-06		0.4	6.20534e-06	2.0404e-06	1.06423e-06	2.24389e-06	2.61509e-06		0.4	6.20534e-06	8.24569e-06	7.26956e-06	8.4492e-06	8.82032e-06		0.4	1.24107e-06	1.64914e-06	1.45391e-06	1.68984e-06	1.76406e-06
0.5	0.00131002	0.000433659	0.000223752	0.000475923	0.000556945		0.5	0.00226073	0.000743367	0.00038772	0.000817483	0.000952717		0.5	0.00226073	0.00300408	0.00264845	0.00307821	0.00321341		0.5	0.000452147	0.000600816	0.00052969	0.000615641	0.000642682
0.6	0.899179	0.297658	0.15358	0.326668	0.38228		0.6	1.55165	0.510209	0.266111	0.561078	0.653895		0.6	1.55165	2.06185	1.81776	2.11272	2.20552		0.6	0.31033	0.412369	0.363552	0.422545	0.441103
0.7	15.3631	5.06895	2.61845	5.60773	6.57098		0.7	16.6024	5.46829	2.84752	5.99878	6.98838		0.7	16.6024	22.0699	19.4498	22.6009	23.5899		0.7	3.32048	4.41398	3.88996	4.52018	4.71799
0.8	31.3182	10.333	5.37979	11.4877	13.4824		0.8	6.8805	2.29845	1.16811	2.40906	2.78266		0.8	6.8805	9.17192	8.04233	9.28862	9.65926		0.8	1.3761	1.83438	1.60847	1.85772	1.93185
0.9	55.3864	18.281	9.52945	20.3219	23.8534		0.9	10.0302	3.40079	1.79206	3.50646	4.04381		0.9	10.0302	13.4183	11.8065	13.534	14.0651		0.9	2.00604	2.68365	2.36131	2.70679	2.81302
1	54.194	17.8853	9.31729	19.8793	23.3318		1	11.4598	3.8481	1.98463	4.0093	4.62807		1	11.4598	15.2964	13.4318	15.4674	16.081		1	2.29196	3.05929	2.68636	3.09347	3.2162

## Sheet: pACL_Squat
KSH							KKM
	Intact	LCL Cut	PFL Cut	PT Cut	ALL Cut			Intact	LCL Cut	PFL Cut	PT Cut	ALL Cut			Intact0	NLCL0	NPFL0	NPT0	NALL0	Intact1	NLCL1	NPFL1	NPT1	NALL1	Intact2	NLCL2	NPFL2	NPT2	NALL2	Intact3	NLCL3	NPFL3	NPT3	NALL3
0	83.1498	106.099	92.7619	107.18	108.219		0	37.3345	47.2281	52.6593	67.6672	88.3057			83.1498	106.099	92.7619	107.18	108.219	0	0	0	0	0	0	0	0	0	0	0	0	0	0	0
0.1	0	0	0	0	0		0.1	-4.39933e-81	-5.56515e-81	-6.20514e-81	-7.97361e-81	-1.04056e-80			37.3345	47.2281	52.6593	67.6672	88.3057	-4.39933e-81	-5.56515e-81	-6.20514e-81	-7.97361e-81	-1.04056e-80	-4.48413e-61	-5.67242e-61	-6.32475e-61	-8.1273e-61	-1.06061e-60	-7.03974e-44	-8.90527e-44	-9.92938e-44	-1.27593e-43	-1.66508e-43
0.2	0	0	0	0	0		0.2	-4.48413e-61	-5.67242e-61	-6.32475e-61	-8.1273e-61	-1.06061e-60			22.0627	28.152	31.4064	40.4828	52.6884	-5.86577e-81	-7.48472e-81	-8.34996e-81	-1.07631e-80	-1.40082e-80	-5.97884e-61	-7.629e-61	-8.51091e-61	-1.09706e-60	-1.42782e-60	-9.38632e-44	-1.19769e-43	-1.33615e-43	-1.7223e-43	-2.24157e-43
0.3	0	0	0	0	0		0.3	-7.03974e-44	-8.90527e-44	-9.92938e-44	-1.27593e-43	-1.66508e-43			59.5821	75.3714	84.0391	107.99	140.927	0.032467	0.0410708	0.045794	0.0588452	0.076793	1.58579e-16	2.00603e-16	2.23672e-16	2.87419e-16	3.75082e-16	6.78e-42	8.5767e-42	9.56302e-42	1.22885e-41	1.60365e-41
0.4	0	0	0	0	0		0.4	-1.80247e-29	-2.28012e-29	-2.54234e-29	-3.2669e-29	-4.26331e-29			64.942	82.4764	92.3735	119.162	156.102	0.0371052	0.0471236	0.0527784	0.0680842	0.0891903	1.81234e-16	2.30167e-16	2.57787e-16	3.32545e-16	4.35634e-16	7.76198e-42	9.85772e-42	1.10406e-41	1.42424e-41	1.86576e-41
0.5	0	0	0	0	0		0.5	-7.69466e-18	-9.73374e-18	-1.08531e-17	-1.39463e-17	-1.81999e-17
0.6	0	0	0	0	0		0.6	-5.81179e-09	-7.35192e-09	-8.19739e-09	-1.05336e-08	-1.37464e-08
0.7	0	0	0	0	0		0.7	-0.00680705	-0.00861091	-0.00960117	-0.0023375	-0.00610044			Intact4	NLCL4	NPFL4	NPT4	NALL4	Intact5	NLCL5	NPFL5	NPT5	NALL5	Intact6	NLCL6	NPFL6	NPT6	NALL6	Intact7	NLCL7	NPFL7	NPT7	NALL7
0.8	28.94	36.9274	32.2855	37.3037	37.6654		0.8	21.2488	26.8798	29.9709	38.5127	50.259			0	0	0	0	0	0	0	0	0	0	0	0	0	0	0	0	0	0	0	0
0.9	94.9568	121.165	105.934	122.399	123.586		0.9	113.18	143.173	159.638	205.135	267.701			-1.80247e-29	-2.28012e-29	-2.54234e-29	-3.2669e-29	-4.26331e-29	-7.69466e-18	-9.73374e-18	-1.08531e-17	-1.39463e-17	-1.81999e-17	-5.81179e-09	-7.35192e-09	-8.19739e-09	-1.05336e-08	-1.37464e-08	-0.00680705	-0.00861091	-0.00960117	-0.0023375	-0.00610044
1	133.022	169.736	148.4	171.466	173.128		1	113.968	144.17	160.749	206.563	269.565			-2.40329e-29	-3.0666e-29	-3.4211e-29	-4.4098e-29	-5.73935e-29	-1.02595e-17	-1.30912e-17	-1.46045e-17	-1.88252e-17	-2.4501e-17	-7.74906e-09	-9.8878e-09	-1.10308e-08	-1.42187e-08	-1.85057e-08	-0.00907606	-0.00158105	-0.0129198	-0.0665365	-0.00167473
															-3.00412e-30	-3.80021e-30	-4.23723e-30	-5.44484e-30	-7.10552e-30	-1.28244e-18	-1.62229e-18	-1.80885e-18	-2.32438e-18	-3.03331e-18	-9.68632e-10	-1.22532e-09	-1.36623e-09	-1.75561e-09	-2.29107e-09	-0.00113451	-0.00143515	-0.00160019	-0.00105625	-0.00168341
															3.30511e-65	4.19749e-65	4.70119e-65	6.06453e-65	7.94454e-65	9.10703e-45	1.15659e-44	1.29538e-44	1.67105e-44	2.18907e-44	5.51081e-28	6.99872e-28	7.83857e-28	1.01118e-27	1.32464e-27	4.9503e-15	6.28688e-15	7.0413e-15	9.08328e-15	1.18991e-14
KTH							MCH
	Intact	LCL Cut	PFL Cut	PT Cut	ALL Cut			Intact	LCL Cut	PFL Cut	PT Cut	ALL Cut
0	22.0627	28.152	31.4064	40.4828	52.6884		0	59.5821	75.3714	84.0391	107.99	140.927			Intact8	NLCL8	NPFL8	NPT8	NALL8	Intact9	NLCL9	NPFL9	NPT9	NALL9	Intact10	NLCL10	NPFL10	NPT10	NALL10
0.1	-5.86577e-81	-7.48472e-81	-8.34996e-81	-1.07631e-80	-1.40082e-80		0.1	0.032467	0.0410708	0.045794	0.0588452	0.076793			28.94	36.9274	32.2855	37.3037	37.6654	94.9568	121.165	105.934	122.399	123.586	133.022	169.736	148.4	171.466	173.128
0.2	-5.97884e-61	-7.629e-61	-8.51091e-61	-1.09706e-60	-1.42782e-60		0.2	1.58579e-16	2.00603e-16	2.23672e-16	2.87419e-16	3.75082e-16			21.2488	26.8798	29.9709	38.5127	50.259	113.18	143.173	159.638	205.135	267.701	113.968	144.17	160.749	206.563	269.565
0.3	-9.38632e-44	-1.19769e-43	-1.33615e-43	-1.7223e-43	-2.24157e-43		0.3	6.78e-42	8.5767e-42	9.56302e-42	1.22885e-41	1.60365e-41			18.6851	23.8422	26.5983	34.2853	44.6223	119.255	152.169	169.76	218.821	284.795	117.74	150.236	167.603	216.04	281.176
0.4	-2.40329e-29	-3.0666e-29	-3.4211e-29	-4.4098e-29	-5.73935e-29		0.4	-3.00412e-30	-3.80021e-30	-4.23723e-30	-5.44484e-30	-7.10552e-30			2.37389	3.00297	3.34831	4.30258	5.61487	74.3781	94.0882	104.908	134.807	175.924	95.1473	120.361	134.203	172.451	225.048
0.5	-1.02595e-17	-1.30912e-17	-1.46045e-17	-1.88252e-17	-2.4501e-17		0.5	-1.28244e-18	-1.62229e-18	-1.80885e-18	-2.32438e-18	-3.03331e-18			0.0437156	0.0555188	0.0621811	0.0802136	0.10508	67.9671	86.3182	96.6764	124.712	163.373	91.9198	116.738	130.747	168.663	220.949
0.6	-7.74906e-09	-9.8878e-09	-1.10308e-08	-1.42187e-08	-1.85057e-08		0.6	-9.68632e-10	-1.22532e-09	-1.36623e-09	-1.75561e-09	-2.29107e-09
0.7	-0.00907606	-0.00158105	-0.0129198	-0.0665365	-0.00167473		0.7	-0.00113451	-0.00143515	-0.00160019	-0.00105625	-0.00168341			Statistical test (with Intact)
0.8	18.6851	23.8422	26.5983	34.2853	44.6223		0.8	2.37389	3.00297	3.34831	4.30258	5.61487				NLCL	NPFL	NPT	NALL
0.9	119.255	152.169	169.76	218.821	284.795		0.9	74.3781	94.0882	104.908	134.807	175.924			0	0.23	0.144	0.09	0
1	117.74	150.236	167.603	216.04	281.176		1	95.1473	120.361	134.203	172.451	225.048			1	no_sig_diff
															2	no_sig_diff
															3	no_sig_diff
NJH							Mean								4	no_sig_diff
	Intact	LCL Cut	PFL Cut	PT Cut	ALL Cut			Intact	LCL Cut	PFL Cut	PT Cut	ALL Cut			5	no_sig_diff
0	64.942	82.4764	92.3735	119.162	156.102		0	53.4142	67.8654	70.648	88.4964	109.249			6	0.549	0.46	0.216	0.064
0.1	0.0371052	0.0471236	0.0527784	0.0680842	0.0891903		0.1	0.0139144	0.0176389	0.0197145	0.0253859	0.0331967			7	no_sig_diff
0.2	1.81234e-16	2.30167e-16	2.57787e-16	3.32545e-16	4.35634e-16		0.2	6.79626e-17	8.6154e-17	9.62918e-17	1.23993e-16	1.62143e-16			8	0.23	0.144	0.009	0
0.3	7.76198e-42	9.85772e-42	1.10406e-41	1.42424e-41	1.86576e-41		0.3	2.87554e-42	3.64512e-42	4.07415e-42	5.24622e-42	6.86068e-42			9	0.23	0.144	0.009	0
0.4	3.30511e-65	4.19749e-65	4.70119e-65	6.06453e-65	7.94454e-65		0.4	-9.01235e-30	-1.14535e-29	-1.27743e-29	-1.64424e-29	-2.14264e-29			10	0.23	0.144	0.009	0
0.5	9.10703e-45	1.15659e-44	1.29538e-44	1.67105e-44	2.18907e-44		0.5	-3.84733e-18	-4.88944e-18	-5.4533e-18	-7.01917e-18	-9.14684e-18
0.6	5.51081e-28	6.99872e-28	7.83857e-28	1.01118e-27	1.32464e-27		0.6	-2.9059e-09	-3.69301e-09	-4.11889e-09	-5.3016e-09	-6.90863e-09
0.7	4.9503e-15	6.28688e-15	7.0413e-15	9.08328e-15	1.18991e-14		0.7	-0.00340352	-0.00232542	-0.00482424	-0.0139861	-0.00189172
0.8	0.0437156	0.0555188	0.0621811	0.0802136	0.10508		0.8	14.2583	18.1416	18.453	22.8969	27.6533
0.9	67.9671	86.3182	96.6764	124.712	163.373		0.9	93.9475	119.383	127.383	161.175	203.076
1	91.9198	116.738	130.747	168.663	220.949		1	110.359	140.248	148.34	187.037	233.973
Mean_Change							SD_Change							SD							SE (Standard Error)
	Intact	LCL Cut	PFL Cut	PT Cut	ALL Cut			Intact	LCL Cut	PFL Cut	PT Cut	ALL Cut			Intact	LCL Cut	PFL Cut	PT Cut	ALL Cut			Intact	LCL Cut	PFL Cut	PT Cut	ALL Cut
0	53.4142	14.4512	17.2338	35.0822	55.8343		0	23.9615	6.59938	8.36892	15.5415	29.5985		0	23.9615	30.5561	27.4037	33.1987	41.3446		0	4.7923	6.11121	5.48073	6.63974	8.26892
0.1	0.0139144	0.00372443	0.00580003	0.0114714	0.0192822		0.1	0.0191236	0.00512436	0.00798522	0.0157919	0.0265454		0.1	0.0191236	0.0242477	0.0271079	0.0349142	0.0456672		0.1	0.00382472	0.00484953	0.00542157	0.00698284	0.00913345
0.2	6.79626e-17	1.81913e-17	2.83292e-17	5.60302e-17	9.41805e-17		0.2	9.34057e-17	2.5029e-17	3.90024e-17	7.71327e-17	1.29656e-16		0.2	9.34057e-17	1.18433e-16	1.32404e-16	1.70532e-16	2.23053e-16		0.2	1.86811e-17	2.36867e-17	2.64807e-17	3.41064e-17	4.46107e-17
0.3	2.87554e-42	7.69575e-43	1.19861e-42	2.37067e-42	3.98513e-42		0.3	4.02762e-42	1.07936e-42	1.68181e-42	3.32598e-42	5.59053e-42		0.3	4.02762e-42	5.10691e-42	5.70923e-42	7.35332e-42	9.61779e-42		0.3	8.05523e-43	1.02138e-42	1.14185e-42	1.47066e-42	1.92356e-42
0.4	-9.01235e-30	-2.44114e-30	-3.76198e-30	-7.43003e-30	-1.24141e-29		0.4	1.12404e-29	3.06802e-30	4.71943e-30	9.31389e-30	1.55304e-29		0.4	1.12404e-29	1.43076e-29	1.59592e-29	2.05535e-29	2.67704e-29		0.4	2.24807e-30	2.86152e-30	3.19183e-30	4.1107e-30	5.35409e-30
0.5	-3.84733e-18	-1.04211e-18	-1.60597e-18	-3.17184e-18	-5.29951e-18		0.5	4.79846e-18	1.30972e-18	2.0147e-18	3.97606e-18	6.62987e-18		0.5	4.79846e-18	6.10785e-18	6.81289e-18	8.77419e-18	1.14282e-17		0.5	9.59692e-19	1.22157e-18	1.36258e-18	1.75484e-18	2.28564e-18
0.6	-2.9059e-09	-7.87111e-10	-1.21299e-09	-2.3957e-09	-4.00274e-09		0.6	3.62429e-09	9.89238e-10	1.52171e-09	3.00313e-09	5.00756e-09		0.6	3.62429e-09	4.61327e-09	5.14579e-09	6.62717e-09	8.63173e-09		0.6	7.24858e-10	9.22655e-10	1.02916e-09	1.32543e-09	1.72635e-09
0.7	-0.00340352	0.0010781	-0.00142071	-0.0105825	0.00151181		0.7	0.00424494	0.00366429	0.0017823	0.0262761	0.00332237		0.7	0.00424494	0.00359407	0.00602699	0.0293924	0.00249805		0.7	0.000848988	0.000718813	0.0012054	0.00587847	0.00049961
0.8	14.2583	3.88327	4.19474	8.63857	13.395		0.8	12.5231	3.43144	3.96413	7.77741	13.2649		0.8	12.5231	15.9534	15.4654	19.0227	23.1506		0.8	2.50462	3.19068	3.09309	3.80454	4.63012
0.9	93.9475	25.4353	33.4359	67.2275	109.128		0.9	22.745	6.32984	15.7806	29.1382	54.7007		0.9	22.745	29.0569	34.4394	46.8611	69.7973		0.9	4.549	5.81138	6.88789	9.37223	13.9595
1	110.359	29.8889	37.9809	76.6771	123.614		1	16.9744	5.02604	13.5225	23.3621	49.1201		1	16.9744	21.9824	16.0814	22.4459	43.1459		1	3.39489	4.39647	3.21627	4.48918	8.62918

## Sheet: aPCL_Squat
KSH							KKM
	Intact	LCL Cut	PFL Cut	PT Cut	ALL Cut			Intact	LCL Cut	PFL Cut	PT Cut	ALL Cut			Intact0	NLCL0	NPFL0	NPT0	NALL0	Intact1	NLCL1	NPFL1	NPT1	NALL1	Intact2	NLCL2	NPFL2	NPT2	NALL2	Intact3	NLCL3	NPFL3	NPT3	NALL3
0	0	0	0	0	0		0	0.0356032	0.0387512	0.0459466	0.0549978	0.0577048			0	0	0	0	0	0	0	0	0	0	34.8733	35.8032	42.4524	72.4456	76.0821	134.52	143.971	170.345	205.733	216.06
0.1	0	0	0	0	0		0.1	7.39137	8.04491	9.53871	11.4178	11.9798			0.0356032	0.0387512	0.0459466	0.0549978	0.0577048	7.39137	8.04491	9.53871	11.4178	11.9798	81.9875	89.2368	105.807	126.65	132.884	172.155	187.376	222.169	265.935	279.024
0.2	34.8733	35.8032	42.4524	72.4456	76.0821		0.2	81.9875	89.2368	105.807	126.65	132.884			0.153604	0.162577	0.193621	0.231135	0.242814	6.25343	6.61875	7.88258	9.40982	9.88529	49.6727	52.5745	62.6134	74.7447	78.5215	98.4361	104.187	124.081	148.121	155.606
0.3	134.52	143.971	170.345	205.733	216.06		0.3	172.155	187.376	222.169	265.935	279.024			0.085177	0.090153	0.106516	0.126466	0.134646	7.42895	7.86295	9.29006	11.0301	11.7435	60.5781	64.117	75.7542	89.943	95.7606	100.336	106.198	125.472	148.974	158.609
0.4	134.675	142.543	169.522	206.389	216.749		0.4	172.017	187.227	221.992	265.723	278.802			0.0593386	0.0639919	0.0759843	0.088696	0.0932078	12.3189	13.285	15.7747	18.4137	19.3503	101.773	109.754	130.322	152.124	159.862	152.404	164.356	195.157	227.805	239.393
0.5	140.613	148.828	177.062	215.685	226.511		0.5	178.387	194.16	230.212	275.563	289.126
0.6	142.999	151.353	180.045	217.727	228.656		0.6	199.519	217.161	257.484	308.206	323.377
0.7	138.015	146.049	172.313	207.052	217.446		0.7	121.958	132.742	157.39	188.394	197.667			Intact4	NLCL4	NPFL4	NPT4	NALL4	Intact5	NLCL5	NPFL5	NPT5	NALL5	Intact6	NLCL6	NPFL6	NPT6	NALL6	Intact7	NLCL7	NPFL7	NPT7	NALL7
0.8	32.3064	34.1937	40.8262	60.4842	63.5202		0.8	22.1347	24.0918	28.5652	34.1924	35.8754			134.675	142.543	169.522	206.389	216.749	140.613	148.828	177.062	215.685	226.511	142.999	151.353	180.045	217.727	228.656	138.015	146.049	172.313	207.052	217.446
0.9	0	0	0	0.0617294	0.0648283		0.9	0.0387893	0.042219	0.0500584	0.0599196	0.0628689			172.017	187.227	221.992	265.723	278.802	178.387	194.16	230.212	275.563	289.126	199.519	217.161	257.484	308.206	323.377	121.958	132.742	157.39	188.394	197.667
1	0	0	0	0	0		1	0.000108968	0.000118603	0.000140626	0.000168328	0.000176613			118.147	125.049	148.926	177.781	186.764	112.84	119.432	142.238	169.796	178.376	104.452	110.554	131.663	157.173	165.115	34.7513	36.7814	43.8047	52.2918	54.934
															108.067	114.38	135.14	160.452	170.83	107.816	114.114	134.826	160.079	170.433	117.594	124.464	147.054	174.597	185.89	39.9998	42.3365	50.0206	59.3895	63.2308
															152.02	163.942	194.665	227.232	238.79	156.699	168.987	200.656	234.224	246.139	189.533	204.396	242.701	283.304	297.715	65.2482	70.3649	83.5517	97.5294	102.49
KTH							MCH
	Intact	LCL Cut	PFL Cut	PT Cut	ALL Cut			Intact	LCL Cut	PFL Cut	PT Cut	ALL Cut
0	0.153604	0.162577	0.193621	0.231135	0.242814		0	0.085177	0.090153	0.106516	0.126466	0.134646			Intact8	NLCL8	NPFL8	NPT8	NALL8	Intact9	NLCL9	NPFL9	NPT9	NALL9	Intact10	NLCL10	NPFL10	NPT10	NALL10
0.1	6.25343	6.61875	7.88258	9.40982	9.88529		0.1	7.42895	7.86295	9.29006	11.0301	11.7435			32.3064	34.1937	40.8262	60.4842	63.5202	0	0	0	0.0617294	0.0648283	0	0	0	0	0
0.2	49.6727	52.5745	62.6134	74.7447	78.5215		0.2	60.5781	64.117	75.7542	89.943	95.7606			22.1347	24.0918	28.5652	34.1924	35.8754	0.0387893	0.042219	0.0500584	0.0599196	0.0628689	0.000108968	0.000118603	0.000140626	0.000168328	0.000176613
0.3	98.4361	104.187	124.081	148.121	155.606		0.3	100.336	106.198	125.472	148.974	158.609			0.0446178	0.0472243	0.0562416	0.0671383	0.0705308	0.000162691	0.000172195	0.000205075	0.000244808	0.000257178	2.497e-07	2.64288e-07	3.14753e-07	3.75735e-07	3.94721e-07
0.4	118.147	125.049	148.926	177.781	186.764		0.4	108.067	114.38	135.14	160.452	170.83			1.85174	1.95991	2.31563	2.74935	2.92718	0.0259246	0.0274391	0.0324193	0.0384914	0.0409811	7.27454e-05	7.69951e-05	9.09696e-05	0.000108008	0.000114994
0.5	112.84	119.432	142.238	169.796	178.376		0.5	107.816	114.114	134.826	160.079	170.433			4.58472	4.94425	5.87083	6.85298	7.20158	0.0646489	0.0697186	0.0827842	0.0966335	0.101549	0.000181614	0.000195856	0.00023256	0.000271466	0.000285275
0.6	104.452	110.554	131.663	157.173	165.115		0.6	117.594	124.464	147.054	174.597	185.89
0.7	34.7513	36.7814	43.8047	52.2918	54.934		0.7	39.9998	42.3365	50.0206	59.3895	63.2308			Statistical test (with Intact)
0.8	0.0446178	0.0472243	0.0562416	0.0671383	0.0705308		0.8	1.85174	1.95991	2.31563	2.74935	2.92718				NLCL	NPFL	NPT	NALL
0.9	0.000162691	0.000172195	0.000205075	0.000244808	0.000257178		0.9	0.0259246	0.0274391	0.0324193	0.0384914	0.0409811			0	0.424	0.22	0.048	0.004
1	2.497e-07	2.64288e-07	3.14753e-07	3.75735e-07	3.94721e-07		1	7.27454e-05	7.69951e-05	9.09696e-05	0.000108008	0.000114994			1	0.424	0.22	0.048	0.004
															2	0.317	0.092	0.009	0
															3	0.317	0.092	0.009	0
NJH							Mean								4	0.317	0.092	0.009	0
	Intact	LCL Cut	PFL Cut	PT Cut	ALL Cut			Intact	LCL Cut	PFL Cut	PT Cut	ALL Cut			5	0.317	0.092	0.009	0
0	0.0593386	0.0639919	0.0759843	0.088696	0.0932078		0	0.0667446	0.0710947	0.0844135	0.100259	0.105675			6	0.317	0.092	0.009	0
0.1	12.3189	13.285	15.7747	18.4137	19.3503		0.1	6.67854	7.16232	8.4972	10.0543	10.5918			7	0.317	0.092	0.009	0
0.2	101.773	109.754	130.322	152.124	159.862		0.2	65.7768	70.297	83.3897	103.181	108.622			8	0.317	0.092	0.009	0
0.3	152.404	164.356	195.157	227.805	239.393		0.3	131.57	141.218	167.445	199.314	209.738			9	0.424	0.22	0.015	0
0.4	152.02	163.942	194.665	227.232	238.79		0.4	136.985	146.628	174.049	207.515	218.387			10	0.424	0.22	0.048	0.004
0.5	156.699	168.987	200.656	234.224	246.139		0.5	139.271	149.104	176.999	211.069	222.117
0.6	189.533	204.396	242.701	283.304	297.715		0.6	150.819	161.585	191.789	228.201	240.15
0.7	65.2482	70.3649	83.5517	97.5294	102.49		0.7	79.9946	85.6548	101.416	120.931	127.154
0.8	4.58472	4.94425	5.87083	6.85298	7.20158		0.8	12.1844	13.0474	15.5268	20.8692	21.919
0.9	0.0646489	0.0697186	0.0827842	0.0966335	0.101549		0.9	0.0259051	0.0279098	0.0330934	0.0514037	0.0540969
1	0.000181614	0.000195856	0.00023256	0.000271466	0.000285275		1	7.27154e-05	7.83437e-05	9.28941e-05	0.000109636	0.000115456
Mean_Change							SD_Change							SD							SE (Standard Error)
	Intact	LCL Cut	PFL Cut	PT Cut	ALL Cut			Intact	LCL Cut	PFL Cut	PT Cut	ALL Cut			Intact	LCL Cut	PFL Cut	PT Cut	ALL Cut			Intact	LCL Cut	PFL Cut	PT Cut	ALL Cut
0	0.0667446	0.00435014	0.017669	0.0335144	0.03893		0	0.0578009	0.00324912	0.0148307	0.0288866	0.0334047		0	0.0578009	0.0609986	0.072614	0.0866738	0.0912006		0	0.0115602	0.0121997	0.0145228	0.0173348	0.0182401
0.1	6.67854	0.483779	1.81866	3.37573	3.91324		0.1	4.4065	0.357753	1.23827	2.1972	2.53636		0.1	4.4065	4.75266	5.64037	6.59914	6.93993		0.1	0.8813	0.950533	1.12807	1.31983	1.38799
0.2	65.7768	4.52018	17.6129	37.4046	42.8451		0.2	26.457	2.99568	8.46412	10.4529	11.7739		0.2	26.457	29.4008	34.8962	34.9096	36.553		0.2	5.29139	5.88016	6.97923	6.98193	7.3106
0.3	131.57	9.64731	35.8747	67.7433	78.1682		0.3	32.2618	4.06013	10.8075	18.9719	20.9148		0.3	32.2618	36.3018	43.0501	51.1032	53.0671		0.3	6.45235	7.26035	8.61002	10.2206	10.6134
0.4	136.985	9.64276	37.0638	70.5299	81.4017		0.4	25.7381	3.80561	9.2474	15.8776	17.2077		0.4	25.7381	29.4547	34.9611	41.4646	42.8096		0.4	5.14762	5.89094	6.99222	8.29292	8.56193
0.5	139.271	9.83322	37.7276	71.7982	82.8459		0.5	29.68	4.09041	10.2889	17.9544	19.6194		0.5	29.68	33.6532	39.932	47.4878	49.171		0.5	5.936	6.73063	7.98639	9.49757	9.8342
0.6	150.819	10.766	40.9701	77.382	89.331		0.6	42.3837	5.16741	13.9174	23.8699	26.5764		0.6	42.3837	47.4562	56.2631	66.0781	68.8239		0.6	8.47674	9.49124	11.2526	13.2156	13.7648
0.7	79.9946	5.66021	21.4213	40.9368	47.159		0.7	47.4114	3.75501	12.7939	25.1317	28.5269		0.7	47.4114	50.9008	60.0815	72.4819	75.8862		0.7	9.48228	10.1802	12.0163	14.4964	15.1772
0.8	12.1844	0.862951	3.3424	8.68479	9.73456		0.8	14.2811	0.975942	3.87139	11.9185	13.2033		0.8	14.2811	15.2212	18.1464	26.0017	27.2951		0.8	2.85621	3.04424	3.62928	5.20035	5.45902
0.9	0.0259051	0.00200469	0.0071883	0.0254986	0.0281918		0.9	0.0273899	0.00221726	0.00774125	0.0233829	0.0244795		0.9	0.0273899	0.0295858	0.0351221	0.0353866	0.03713		0.9	0.00547798	0.00591716	0.00702443	0.00707731	0.00742601
1	7.27154e-05	5.62824e-06	2.01786e-05	3.69202e-05	4.27401e-05		1	7.69934e-05	6.23179e-06	2.17599e-05	3.88105e-05	4.46457e-05		1	7.69934e-05	8.31653e-05	9.8728e-05	0.000115752	0.000121602		1	1.53987e-05	1.66331e-05	1.97456e-05	2.31504e-05	2.43204e-05

## Sheet: pPCL_Squat
KSH							KKM
	Intact	LCL Cut	PFL Cut	PT Cut	ALL Cut			Intact	LCL Cut	PFL Cut	PT Cut	ALL Cut			Intact0	NLCL0	NPFL0	NPT0	NALL0	Intact1	NLCL1	NPFL1	NPT1	NALL1	Intact2	NLCL2	NPFL2	NPT2	NALL2	Intact3	NLCL3	NPFL3	NPT3	NALL3
0	25.6148	26.1603	30.1389	42.2425	44.4246		0	17.0889	18.4354	22.3658	42.4465	51.1565			25.6148	26.1603	30.1389	42.2425	44.4246	49.5571	50.6202	58.3255	86.1455	89.4586	100.366	102.52	118.027	127.779	135.295	128.679	139.728	167.147	210.18	228.107
0.1	49.5571	50.6202	58.3255	86.1455	89.4586		0.1	46.5926	50.2638	60.9801	97.477	101.132			17.0889	18.4354	22.3658	42.4465	51.1565	46.5926	50.2638	60.9801	97.477	101.132	120.71	130.221	157.984	203.896	228.324	169.738	183.112	222.152	286.711	321.061
0.2	100.366	102.52	118.027	127.779	135.295		0.2	120.71	130.221	157.984	203.896	228.324			-0.114379	-0.125679	-0.148555	-0.0405465	-0.0260555	-0.134469	-0.147754	-0.174647	-0.0123103	-0.0142247	0.255992	0.281282	0.332481	0.424727	0.461172	44.142	48.5029	57.3313	73.2377	79.5221
0.3	128.679	139.728	167.147	210.18	228.107		0.3	169.738	183.112	222.152	286.711	321.061			1.10091	1.22068	1.42985	4.42635	5.54683	11.1851	12.402	14.5271	37.1972	42.0382	40.4292	44.8276	52.5091	65.7748	72.4292	79.344	87.9761	103.051	129.086	142.145
0.4	126.327	137.202	163.939	213.03	231.201		0.4	171.012	184.486	223.819	288.863	323.47			2.86665	3.20719	3.72318	9.98968	10.1352	28.0972	31.435	36.4925	57.7411	71.7413	100.817	112.793	130.94	171.302	185.655	154.218	172.538	200.297	262.038	283.994
0.5	129.601	140.757	168.18	219.125	237.815		0.5	177.165	191.124	231.872	299.256	335.108
0.6	132.31	143.7	171.687	222.237	241.193		0.6	194.86	210.214	255.031	329.146	368.579
0.7	134.039	145.604	173.386	209.195	227.038		0.7	124.102	133.88	162.423	209.625	234.739			Intact4	NLCL4	NPFL4	NPT4	NALL4	Intact5	NLCL5	NPFL5	NPT5	NALL5	Intact6	NLCL6	NPFL6	NPT6	NALL6	Intact7	NLCL7	NPFL7	NPT7	NALL7
0.8	74.5678	80.9867	95.8473	101.704	110.379		0.8	48.6461	52.4791	63.6677	82.1701	92.0145			126.327	137.202	163.939	213.03	231.201	129.601	140.757	168.18	219.125	237.815	132.31	143.7	171.687	222.237	241.193	134.039	145.604	173.386	209.195	227.038
0.9	26.2373	28.4977	33.7518	41.0167	44.5151		0.9	15.8246	17.0715	20.7111	26.7299	29.9323			171.012	184.486	223.819	288.863	323.47	177.165	191.124	231.872	299.256	335.108	194.86	210.214	255.031	329.146	368.579	124.102	133.88	162.423	209.625	234.739
1	23.2611	25.3658	29.8801	33.5662	36.6658		1	13.957	15.0568	18.2669	23.5754	26.3999			161.658	177.629	209.961	268.214	291.229	128.637	141.345	167.073	213.426	231.74	64.5714	70.9506	83.8649	107.133	116.326	-0.149971	-0.164787	-0.194781	-0.0248823	-0.0270174
															128.14	142.081	166.428	208.473	229.564	117.724	130.532	152.899	191.527	210.903	102.811	113.996	133.53	167.265	184.187	29.0587	32.2202	37.7413	67.2761	72.059
															158.692	177.544	206.108	269.64	292.232	165.673	185.354	215.175	281.502	305.089	192.456	215.319	249.961	327.01	354.41	72.7968	81.4446	94.5481	123.692	134.056
KTH							MCH
	Intact	LCL Cut	PFL Cut	PT Cut	ALL Cut			Intact	LCL Cut	PFL Cut	PT Cut	ALL Cut
0	-0.114379	-0.125679	-0.148555	-0.0405465	-0.0260555		0	1.10091	1.22068	1.42985	4.42635	5.54683			Intact8	NLCL8	NPFL8	NPT8	NALL8	Intact9	NLCL9	NPFL9	NPT9	NALL9	Intact10	NLCL10	NPFL10	NPT10	NALL10
0.1	-0.134469	-0.147754	-0.174647	-0.0123103	-0.0142247		0.1	11.1851	12.402	14.5271	37.1972	42.0382			74.5678	80.9867	95.8473	101.704	110.379	26.2373	28.4977	33.7518	41.0167	44.5151	23.2611	25.3658	29.8801	33.5662	36.6658
0.2	0.255992	0.281282	0.332481	0.424727	0.461172		0.2	40.4292	44.8276	52.5091	65.7748	72.4292			48.6461	52.4791	63.6677	82.1701	92.0145	15.8246	17.0715	20.7111	26.7299	29.9323	13.957	15.0568	18.2669	23.5754	26.3999
0.3	44.142	48.5029	57.3313	73.2377	79.5221		0.3	79.344	87.9761	103.051	129.086	142.145			-0.183223	-0.201325	-0.237969	-0.0703993	-0.0830078	-0.170048	-0.186848	-0.220858	-0.282134	-0.306344	-0.153207	-0.168343	-0.198984	-0.254192	-0.276003
0.4	161.658	177.629	209.961	268.214	291.229		0.4	128.14	142.081	166.428	208.473	229.564			2.53032	2.8056	3.28636	8.11661	11.5331	-0.0132042	-0.0146408	-0.0171496	-0.0214821	-0.0236555	-0.0610115	-0.0676492	-0.0792414	-0.0992605	-0.109303
0.5	128.637	141.345	167.073	213.426	231.74		0.5	117.724	130.532	152.899	191.527	210.903			6.50902	7.28225	8.45388	14.0597	17.9864	0.137038	0.153317	0.177984	0.232846	0.252356	0.000677946	0.000758482	0.000880512	0.00115193	0.00124844
0.6	64.5714	70.9506	83.8649	107.133	116.326		0.6	102.811	113.996	133.53	167.265	184.187
0.7	-0.149971	-0.164787	-0.194781	-0.0248823	-0.0270174		0.7	29.0587	32.2202	37.7413	67.2761	72.059			Statistical test (with Intact)
0.8	-0.183223	-0.201325	-0.237969	-0.0703993	-0.0830078		0.8	2.53032	2.8056	3.28636	8.11661	11.5331				NLCL	NPFL	NPT	NALL
0.9	-0.170048	-0.186848	-0.220858	-0.282134	-0.306344		0.9	-0.0132042	-0.0146408	-0.0171496	-0.0214821	-0.0236555			0	0.549	0.23	0.027	0
1	-0.153207	-0.168343	-0.198984	-0.254192	-0.276003		1	-0.0610115	-0.0676492	-0.0792414	-0.0992605	-0.109303			1	0.549	0.46	0.015	0.004
															2	0.317	0.092	0.009	0
															3	0.317	0.092	0.009	0
NJH							Mean								4	0.317	0.092	0.009	0
	Intact	LCL Cut	PFL Cut	PT Cut	ALL Cut			Intact	LCL Cut	PFL Cut	PT Cut	ALL Cut			5	0.317	0.092	0.009	0
0	2.86665	3.20719	3.72318	9.98968	10.1352		0	9.31137	9.77957	11.5018	19.8129	22.2474			6	0.317	0.092	0.009	0
0.1	28.0972	31.435	36.4925	57.7411	71.7413		0.1	27.0595	28.9146	34.0301	55.7097	60.8711			7	0.549	0.46	0.015	0.004
0.2	100.817	112.793	130.94	171.302	185.655		0.2	72.5157	78.1287	91.9588	113.835	124.433			8	0.549	0.46	0.015	0.004
0.3	154.218	172.538	200.297	262.038	283.994		0.3	115.224	126.372	149.996	192.251	210.966			9	no_sig_diff
0.4	158.692	177.544	206.108	269.64	292.232		0.4	149.166	163.788	194.051	249.644	273.539			10	no_sig_diff
0.5	165.673	185.354	215.175	281.502	305.089		0.5	143.76	157.823	187.04	240.967	264.131
0.6	192.456	215.319	249.961	327.01	354.41		0.6	137.402	150.836	178.815	230.558	252.939
0.7	72.7968	81.4446	94.5481	123.692	134.056		0.7	71.9692	78.5968	93.5807	121.953	133.573
0.8	6.50902	7.28225	8.45388	14.0597	17.9864		0.8	26.414	28.6705	34.2035	41.196	46.366
0.9	0.137038	0.153317	0.177984	0.232846	0.252356		0.9	8.40312	9.1042	10.8806	13.5352	14.874
1	0.000677946	0.000758482	0.000880512	0.00115193	0.00124844		1	7.40091	8.03747	9.57393	11.3579	12.5363
Mean_Change							SD_Change							SD							SE (Standard Error)
	Intact	LCL Cut	PFL Cut	PT Cut	ALL Cut			Intact	LCL Cut	PFL Cut	PT Cut	ALL Cut			Intact	LCL Cut	PFL Cut	PT Cut	ALL Cut			Intact	LCL Cut	PFL Cut	PT Cut	ALL Cut
0	9.31137	0.468199	2.19047	10.5015	12.936		0	11.4464	0.535024	2.50827	10.3668	13.6959		0	11.4464	11.8091	13.8117	20.8732	23.7133		0	2.28928	2.36181	2.76233	4.17465	4.74266
0.1	27.0595	1.85513	6.97061	28.6502	33.8116		0.1	21.681	1.58289	5.53601	18.5686	20.6594		0.1	21.681	22.6416	26.8	39.1236	40.6756		0.1	4.33621	4.52831	5.36	7.82472	8.13512
0.2	72.5157	5.61303	19.4431	41.3196	51.9173		0.2	50.3744	5.00882	14.7011	34.4435	43.432		0.2	50.3744	54.0356	64.246	81.8223	90.4611		0.2	10.0749	10.8071	12.8492	16.3645	18.0922
0.3	115.224	11.1474	34.7717	77.0264	95.7417		0.3	52.4723	5.21535	16.1322	37.436	47.4072		0.3	52.4723	57.1555	68.5956	89.8171	99.7015		0.3	10.4945	11.4311	13.7191	17.9634	19.9403
0.4	149.166	14.6225	44.8849	100.478	124.373		0.4	20.5409	2.98048	6.6574	16.1552	21.2529		0.4	20.5409	22.2891	27.1773	36.4636	41.4783		0.4	4.10819	4.45783	5.43547	7.29272	8.29566
0.5	143.76	14.0626	43.2799	97.2073	120.371		0.5	25.9958	3.29513	8.37488	20.7785	27.2018		0.5	25.9958	28.1714	34.3566	46.6921	53.1277		0.5	5.19916	5.63427	6.87132	9.33842	10.6255
0.6	137.402	13.4341	41.4132	93.1565	115.537		0.6	56.6991	6.15611	17.4542	41.2296	52.0076		0.6	56.6991	62.1963	74.1413	97.8923	108.624		0.6	11.3398	12.4393	14.8283	19.5785	21.7249
0.7	71.9692	6.62751	21.6115	49.9834	61.6038		0.7	58.3387	4.86107	17.5353	33.6225	43.3477		0.7	58.3387	63.0644	75.8633	91.0615	100.752		0.7	11.6677	12.6129	15.1727	18.2123	20.1503
0.8	26.414	2.25648	7.78946	14.782	19.952		0.8	33.4929	2.78884	9.73968	14.6281	18.6121		0.8	33.4929	36.2763	43.2239	47.1	50.8863		0.8	6.69858	7.25525	8.64478	9.42	10.1773
0.9	8.40312	0.701082	2.47745	5.13204	6.47084		0.9	12.1016	1.02561	3.52356	7.17095	8.99698		0.9	12.1016	13.1261	15.6227	19.2418	21.0447		0.9	2.42032	2.62523	3.12455	3.84836	4.20895
1	7.40091	0.636561	2.17302	3.95696	5.13541		1	10.7475	0.950484	3.11364	5.48711	7.11805		1	10.7475	11.6957	13.8586	16.1056	17.7174		1	2.1495	2.33914	2.77172	3.22112	3.54348

## Sheet: Squat cycle
Squat Cycle	Flexion Angle
0	18.1574
0.00310559	18.5257
0.00621118	18.9003
0.00931677	19.2978
0.0124224	19.7266
0.015528	20.1873
0.0186335	20.6795
0.0217391	21.2026
0.0248447	21.7607
0.0279503	22.3487
0.0310559	22.9652
0.0341615	23.6065
0.0372671	24.2713
0.0403727	24.9538
0.0434783	25.6467
0.0465839	26.3473
0.0496894	27.059
0.052795	27.7967
0.0559006	28.5515
0.0590062	29.3417
0.0621118	30.1342
0.0652174	30.9402
0.068323	31.7621
0.0714286	32.5933
0.0745342	33.4326
0.0776398	34.2765
0.0807453	35.1239
0.0838509	35.979
0.0869565	36.8471
0.0900621	37.7365
0.0931677	38.6368
0.0962733	39.5585
0.0993789	40.5417
0.102484	41.5312
0.10559	42.5842
0.108696	43.6548
0.111801	44.7712
0.114907	45.8367
0.118012	46.9184
0.121118	47.9904
0.124224	49.0981
0.127329	50.2024
0.130435	51.2952
0.13354	52.3877
0.136646	53.523
0.139752	54.7179
0.142857	55.851
0.145963	56.8868
0.149068	57.8979
0.152174	58.9453
0.15528	60.0359
0.158385	61.1647
0.161491	62.3342
0.164596	63.5621
0.167702	64.7377
0.170807	65.7563
0.173913	66.836
0.177019	67.9274
0.180124	68.9842
0.18323	70.0068
0.186335	70.9863
0.189441	71.9261
0.192547	72.7082
0.195652	73.4883
0.198758	74.3442
0.201863	75.2344
0.204969	76.1672
0.208075	77.1008
0.21118	77.9726
0.214286	78.8074
0.217391	79.566
0.220497	80.314
0.223602	81.0779
0.226708	81.8567
0.229814	82.6413
0.232919	83.4498
0.236025	84.2599
0.23913	85.0396
0.242236	85.7774
0.245342	86.4702
0.248447	87.1577
0.251553	87.833
0.254658	88.5068
0.257764	89.1664
0.26087	89.7941
0.263975	90.4234
0.267081	91.0621
0.270186	91.7033
0.273292	92.3092
0.276398	92.8887
0.279503	93.4285
0.282609	93.9513
0.285714	94.4288
0.28882	94.8715
0.291925	95.2825
0.295031	95.6609
0.298137	96.0588
0.301242	96.3949
0.304348	96.7038
0.307453	96.9928
0.310559	97.2528
0.313665	97.4978
0.31677	97.7192
0.319876	97.9286
0.322981	98.1162
0.326087	98.2895
0.329193	98.4536
0.332298	98.6021
0.335404	98.7456
0.338509	98.8787
0.341615	99.0013
0.34472	99.1169
0.347826	99.1985
0.350932	99.27
0.354037	99.3286
0.357143	99.3803
0.360248	99.4243
0.363354	99.462
0.36646	99.4967
0.369565	99.5275
0.372671	99.5537
0.375776	99.5751
0.378882	99.5912
0.381988	99.6027
0.385093	99.6105
0.388199	99.6158
0.391304	99.6192
0.39441	99.6209
0.397516	99.6207
0.400621	99.6172
0.403727	99.6095
0.406832	99.5974
0.409938	99.5816
0.413043	99.5648
0.416149	99.5503
0.419255	99.5403
0.42236	99.5382
0.425466	99.5427
0.428571	99.5531
0.431677	99.5645
0.434783	99.5784
0.437888	99.5928
0.440994	99.6087
0.444099	99.6269
0.447205	99.6489
0.450311	99.6748
0.453416	99.7047
0.456522	99.7379
0.459627	99.7735
0.462733	99.8105
0.465839	99.8472
0.468944	99.8829
0.47205	99.9179
0.475155	99.9534
0.478261	99.9911
0.481366	100.031
0.484472	100.073
0.487578	100.116
0.490683	100.159
0.493789	100.2
0.496894	100.239
0.5	100.275
0.503106	100.312
0.506211	100.349
0.509317	100.389
0.512422	100.432
0.515528	100.476
0.518634	100.519
0.521739	100.56
0.524845	100.599
0.52795	100.637
0.531056	100.674
0.534161	100.71
0.537267	100.746
0.540373	100.782
0.543478	100.817
0.546584	100.851
0.549689	100.883
0.552795	100.914
0.555901	100.942
0.559006	100.968
0.562112	100.992
0.565217	101.013
0.568323	101.031
0.571429	101.044
0.574534	101.052
0.57764	101.054
0.580745	101.05
0.583851	101.039
0.586957	101.024
0.590062	101.005
0.593168	100.979
0.596273	100.947
0.599379	100.909
0.602484	100.866
0.60559	100.821
0.608696	100.772
0.611801	100.72
0.614907	100.662
0.618012	100.593
0.621118	100.51
0.624224	100.413
0.627329	100.304
0.630435	100.185
0.63354	100.06
0.636646	99.925
0.639752	99.7809
0.642857	99.6207
0.645963	99.4399
0.649068	99.2381
0.652174	99.0177
0.65528	98.7808
0.658385	98.5294
0.661491	98.2581
0.664596	97.9663
0.667702	97.6536
0.670807	97.3202
0.673913	96.964
0.677019	96.5813
0.680124	96.1736
0.68323	95.741
0.686335	95.2622
0.689441	94.7486
0.692547	94.183
0.695652	93.6153
0.698758	93.0577
0.701863	92.4676
0.704969	91.8687
0.708075	91.2525
0.71118	90.62
0.714286	89.984
0.717391	89.328
0.720497	88.6527
0.723602	87.9661
0.726708	87.2662
0.729814	86.5463
0.732919	85.8062
0.736025	85.0502
0.73913	84.2853
0.742236	83.5002
0.745342	82.6966
0.748447	81.8796
0.751553	81.0594
0.754658	80.2328
0.757764	79.4042
0.76087	78.5704
0.763975	77.7361
0.767081	76.8936
0.770186	76.0384
0.773292	75.1537
0.776398	74.2726
0.779503	73.4051
0.782609	72.5297
0.785714	71.6362
0.78882	70.7278
0.791925	69.8041
0.795031	68.8652
0.798137	67.943
0.801242	67.0422
0.804348	66.1217
0.807453	65.2239
0.810559	64.3276
0.813665	63.4229
0.81677	62.4762
0.819876	61.5013
0.822981	60.5054
0.826087	59.5026
0.829193	58.4972
0.832298	57.4969
0.835404	56.5174
0.838509	55.5314
0.841615	54.5113
0.84472	53.4698
0.847826	52.4289
0.850932	51.3678
0.854037	50.293
0.857143	49.2131
0.860248	48.1053
0.863354	46.9344
0.86646	45.7691
0.869565	44.6069
0.872671	43.4364
0.875776	42.2685
0.878882	41.0967
0.881988	39.8959
0.885093	38.6906
0.888199	37.4869
0.891304	36.3029
0.89441	35.1269
0.897516	33.9539
0.900621	32.7878
0.903727	31.6243
0.906832	30.4635
0.909938	29.3087
0.913043	28.1383
0.916149	26.9475
0.919255	25.7525
0.92236	24.5492
0.925466	23.3467
0.928571	22.1674
0.931677	20.9345
0.934783	19.7322
0.937888	18.5729
0.940994	17.4936
0.944099	16.5221
0.947205	15.672
0.950311	14.9667
0.953416	14.3679
0.956522	13.8742
0.959627	13.4512
0.962733	13.1173
0.965839	12.8806
0.968944	12.7115
0.97205	12.6193
0.975155	12.5897
0.978261	12.5464
0.981366	12.5471
0.984472	12.6678
0.987578	12.8153
0.990683	12.9852
0.993789	13.2013
0.996894	13.4026
1	13.5615
